# Supplementary material for: Tetra­kis(μ-4-tert-butyl­benzoato)-κ3 O:O,O′;κ3 O,O′:O′;κ4 O:O′-bis­[aqua­bis­(4-tert-butyl­benzoato-κ2 O,O′)(4-tert-butyl­benzoic acid-κO)praseodymium(III)]
Source: Acta Crystallogr Sect E Struct Rep Online. 2011 Jul 30;67(Pt 8):m1160–1. doi: 10.1107/S1600536811029667 (PMC3212259; doi:10.1107/S1600536811029667)
Supplement: Supplementary file 1 [file e-67-m1160-sup1.cif]

##############################################################################
#                                                                            #
# This CIF contains the data in a paper accepted for publication in          #
# Acta Crystallographica Section E. It conforms to the requirements of       #
# Notes for Authors for Acta Crystallographica Section E, and has been       #
# peer reviewed under the auspices of the IUCr Commission on Journals.       #
#                                                                            #
# Full details of the Crystallographic Information File format               #
# are given in the paper "The Crystallographic Information File (CIF):       #
# a New Standard Archive File for Crystallography" by S. R. Hall, F. H.      #
# Allen and I. D. Brown [Acta Cryst. (1991), A47, 655-685].                  #
#                                                                            #
# The current version of the core CIF dictionary is obtainable from          #
# ftp://ftp.iucr.org/pub/cif_core.dic.                                       #
#                                                                            #
# Software is freely available for graphical display of the structure(s)     #
# in this CIF. For information consult the CIF software page                 #
# http://www.iucr.org/resources/cif/software.                                #
#                                                                            #
# This file may be used for bona fide research purposes within the           #
# scientific community so long as proper attribution is given to the journal # 
# article from which it was obtained.                                        #
#                                                                            #
##############################################################################
data_global
_audit_creation_method     'from SHELXL-97 with Word-Perfect Macro PRPKAPPA'
_journal_date_recd_electronic     2011-06-08
_journal_date_accepted     2011-07-22
_journal_name_full     'Acta Crystallographica, Section E'
_journal_year     2011
_journal_volume     67
_journal_issue      8
_journal_page_first     m1160
_journal_page_last     m1161
_journal_paper_category     QM
_journal_coeditor_code     HG5053
_publ_contact_author_name     'Jun Dai'
_publ_contact_author_address
;
Institute of Safety Science and Engineering
Henan Polytechnic University
Jiaozuo 454003
People's Republic of China
;
_publ_contact_author_email     'yangjuanhpu@yahoo.com'
_publ_contact_author_fax     '+86391-3987881'
_publ_contact_author_phone     '+86391-3986289'
_publ_section_title
;\
Tetrakis(\m-4-<i>tert</i>-butylbenzoato)-\k^3^<i>O</i>:<i>O</i>,<i>O</i>';\
\k^3^<i>O</i>,<i>O</i>':<i>O</i>';\k^4^<i>O</i>:<i>O</i>'-bis[aquabis(4-\
<i>tert</i>-butylbenzoato-\k^2^<i>O</i>,<i>O</i>')(4-<i>tert</i>-butylbenzoic
acid-\k<i>O</i>)praseodymium(III)]
;
loop_
    _publ_author_name
    _publ_author_address
    'Jun Dai'
;
Institute of Safety Science and Engineering
Henan Polytechnic University
Jiaozuo 454003
People's Republic of China
;
    'Rong-Kun Pan'
;
Institute of Safety Science and Engineering
Henan Polytechnic University
Jiaozuo 454003
People's Republic of China
;
    'Juan Yang'
;
Department of Physics and Chemistry
Henan Polytechnic University
Jiaozuo 454003
People's Republic of China
;
data_I
_chemical_name_systematic
;
Tetrakis(\m-4-<i>tert</i>-butylbenzoato)-
\k^3^<i>O</i>:<i>O</i>,<i>O</i>';\k^3^<i>O</i>,<i>O</i>':<i>O</i>';
\k^4^<i>O</i>:<i>O</i>'-bis[aquabis(4-<i>tert</i>-butylbenzoato-
\k^2^<i>O</i>,<i>O</i>')(4-<i>tert</i>-butylbenzoic
acid-\k<i>O</i>)praseodymium(III)]
;
_chemical_name_common     ?
_chemical_formula_moiety     'C88 H110 O18 Pr2'
_chemical_formula_sum     'C88 H110 O18 Pr2'
_chemical_formula_iupac     '[Pr2 (C11 H13 O2)6 (C11 H14 O2)2 (H2 O)2]'
_chemical_formula_weight     1737.58
_chemical_melting_point     ?
_symmetry_cell_setting     monoclinic
_symmetry_space_group_name_H-M     'P 21/c'
_symmetry_space_group_name_Hall     '-P 2ybc'
loop_
    _symmetry_equiv_pos_as_xyz
    'x, y, z'
    '-x, y+1/2, -z+1/2'
    '-x, -y, -z'
    'x, -y-1/2, z-1/2'
_cell_length_a     35.194(6)
_cell_length_b     9.3857(18)
_cell_length_c     27.956(5)
_cell_angle_alpha     90.00
_cell_angle_beta     107.073(4)
_cell_angle_gamma     90.00
_cell_volume     8827(3)
_cell_formula_units_Z     4
_cell_measurement_reflns_used     5280
_cell_measurement_theta_min     2.32
_cell_measurement_theta_max     21.54
_cell_measurement_temperature     293(2)
_exptl_crystal_description     prism
_exptl_crystal_colour     Green
_exptl_crystal_size_max     0.24
_exptl_crystal_size_mid     0.09
_exptl_crystal_size_min     0.05
_exptl_crystal_density_diffrn     1.307
_exptl_crystal_density_meas     ?
_exptl_crystal_density_method     'not measured'
_exptl_crystal_F_000     3600
_exptl_absorpt_coefficient_mu     1.154
_exptl_absorpt_correction_type     multi-scan
_exptl_absorpt_process_details     '(SADABS; Bruker, 2007)'
_exptl_absorpt_correction_T_min     0.769
_exptl_absorpt_correction_T_max     0.841
_exptl_special_details
;
;
_diffrn_ambient_temperature     293(2)
_diffrn_radiation_type     MoK\a
_diffrn_radiation_wavelength     0.71073
_diffrn_radiation_source     'fine-focus sealed tube'
_diffrn_radiation_monochromator     graphite
_diffrn_measurement_device_type     'Bruker APEXII CCD area-detector'
_diffrn_measurement_method     'phi and omega scans'
_diffrn_reflns_number     44864
_diffrn_reflns_av_R_equivalents     0.0734
_diffrn_reflns_av_sigmaI/netI     0.0875
_diffrn_reflns_theta_min     1.21
_diffrn_reflns_theta_max     25.02
_diffrn_reflns_theta_full     25.02
_diffrn_measured_fraction_theta_max     0.998
_diffrn_measured_fraction_theta_full     0.998
_diffrn_reflns_limit_h_min     -35
_diffrn_reflns_limit_h_max     41
_diffrn_reflns_limit_k_min     -11
_diffrn_reflns_limit_k_max     11
_diffrn_reflns_limit_l_min     -32
_diffrn_reflns_limit_l_max     33
_diffrn_standards_decay_%     0
_reflns_number_total     15556
_reflns_number_gt     10611
_reflns_threshold_expression     I>2sigma(I)
_refine_ls_structure_factor_coef     Fsqd
_refine_ls_matrix_type     full
_refine_ls_R_factor_all     0.1102
_refine_ls_R_factor_gt     0.0732
_refine_ls_wR_factor_gt     0.1804
_refine_ls_wR_factor_ref     0.2062
_refine_ls_goodness_of_fit_ref     1.018
_refine_ls_restrained_S_all     1.039
_refine_ls_number_reflns     15556
_refine_ls_number_parameters     999
_refine_ls_number_restraints     1092
_refine_ls_hydrogen_treatment     constr
_refine_ls_weighting_scheme     calc
_refine_ls_weighting_details
        'calc w=1/[\s^2^(Fo^2^)+(0.1044P)^2^+37.5508P] where P=(Fo^2^+2Fc^2^)/3'
_atom_sites_solution_hydrogens     geom
_atom_sites_solution_primary     direct
_atom_sites_solution_secondary     difmap
_refine_ls_shift/su_max     0.018
_refine_ls_shift/su_mean     0.000
_refine_diff_density_max     5.456
_refine_diff_density_min     -0.999
_refine_ls_extinction_method     'SHELXL97 (Sheldrick, 2008)'
_refine_ls_extinction_coef     ?
loop_
    _atom_type_symbol
    _atom_type_description
    _atom_type_scat_dispersion_real
    _atom_type_scat_dispersion_imag
    _atom_type_scat_source
    'C' 'C' 0.0033 0.0016
                         'International Tables Vol C Tables 4.2.6.8 and 6.1.1.4'
    'H' 'H' 0.0000 0.0000
                         'International Tables Vol C Tables 4.2.6.8 and 6.1.1.4'
    'O' 'O' 0.0106 0.0060
                         'International Tables Vol C Tables 4.2.6.8 and 6.1.1.4'
    'Pr' 'Pr' -0.2180 2.8214
                         'International Tables Vol C Tables 4.2.6.8 and 6.1.1.4'
_computing_data_collection     'APEX2 (Bruker, 2007)'
_computing_cell_refinement     'SAINT (Bruker, 2007)'
_computing_data_reduction     'SAINT (Bruker, 2007)'
_computing_structure_solution     'SHELXS97 (Sheldrick, 2008)'
_computing_structure_refinement     'SHELXL97 (Sheldrick, 2008)'
_computing_molecular_graphics     'SHELXTL (Sheldrick, 2008)'
_computing_publication_material     'SHELXTL (Sheldrick, 2008)'
loop_
    _atom_site_type_symbol
    _atom_site_label
    _atom_site_fract_x
    _atom_site_fract_y
    _atom_site_fract_z
    _atom_site_U_iso_or_equiv
    _atom_site_adp_type
    _atom_site_calc_flag
    _atom_site_refinement_flags
    _atom_site_occupancy
    _atom_site_disorder_assembly
    _atom_site_disorder_group
    Pr Pr1 0.219711(13) 0.29580(4) 0.368366(17) 0.02660(15) Uani d . 1 . .
    Pr Pr2 0.278908(14) 0.67515(5) 0.394883(17) 0.02809(15) Uani d . 1 . .
    O O1 0.17085(18) 0.3021(7) 0.2804(2) 0.0437(16) Uani d . 1 . .
    O O2 0.1138(2) 0.1885(8) 0.2729(3) 0.059(2) Uani d . 1 . .
    H H2 0.1245 0.1703 0.3025 0.088 Uiso calc R 1 . .
    O O3 0.15337(18) 0.1823(6) 0.3664(2) 0.0421(15) Uani d . 1 . .
    O O4 0.20493(17) 0.0867(6) 0.4208(2) 0.0359(14) Uani d . 1 . .
    O O5 0.28415(17) 0.1920(6) 0.4161(2) 0.0384(15) Uani d . 1 . .
    O O6 0.29358(18) 0.4233(6) 0.4144(2) 0.0403(15) Uani d . 1 . .
    O O7 0.21606(19) 0.4056(6) 0.4453(2) 0.0423(15) Uani d . 1 . .
    O O8 0.24253(19) 0.6234(6) 0.4517(2) 0.0417(15) Uani d . 1 . .
    O O9 0.20635(17) 0.5459(6) 0.3495(2) 0.0342(14) Uani d . 1 . .
    O O10 0.21380(17) 0.7776(6) 0.3461(2) 0.0381(14) Uani d . 1 . .
    O O11 0.25600(18) 0.3470(6) 0.3101(2) 0.0384(15) Uani d . 1 . .
    O O12 0.2818(2) 0.5676(7) 0.3191(2) 0.0494(17) Uani d . 1 . .
    O O13 0.29395(17) 0.8839(6) 0.3427(2) 0.0375(14) Uani d . 1 . .
    O O14 0.34550(18) 0.7831(7) 0.3943(2) 0.0468(17) Uani d . 1 . .
    O O15 0.3288(2) 0.6725(7) 0.4825(2) 0.0494(17) Uani d . 1 . .
    O O16 0.3870(2) 0.7699(10) 0.4869(3) 0.069(2) Uani d . 1 . .
    H H16 0.3853 0.7336 0.4597 0.104 Uiso calc R 1 . .
    O O1W 0.22485(18) 0.0606(6) 0.3258(2) 0.0383(15) Uani d . 1 . .
    H H1WB 0.2196 -0.0245 0.3220 0.057 Uiso d R 1 . .
    H H1WA 0.2449 0.0833 0.3180 0.057 Uiso d R 1 . .
    O O2W 0.27289(18) 0.9115(6) 0.4382(2) 0.0403(15) Uani d . 1 . .
    H H2WB 0.2493 0.9065 0.4366 0.060 Uiso d R 1 . .
    H H2WA 0.2800 0.9923 0.4337 0.060 Uiso d R 1 . .
    C C1 0.1391(3) 0.2616(10) 0.2546(4) 0.043(2) Uani d U 1 . .
    C C2 0.1242(3) 0.2919(11) 0.2005(4) 0.0470(19) Uani d U 1 . .
    C C3 0.0891(3) 0.2376(13) 0.1702(4) 0.060(2) Uani d U 1 . .
    H H3 0.0733 0.1802 0.1836 0.072 Uiso calc R 1 . .
    C C4 0.0773(3) 0.2685(13) 0.1191(4) 0.062(2) Uani d U 1 . .
    H H4 0.0535 0.2308 0.0989 0.074 Uiso calc R 1 . .
    C C5 0.0999(4) 0.3538(13) 0.0978(4) 0.063(2) Uani d U 1 . .
    C C6 0.1349(3) 0.4046(12) 0.1290(4) 0.061(2) Uani d U 1 . .
    H H6 0.1510 0.4607 0.1156 0.073 Uiso calc R 1 . .
    C C7 0.1469(3) 0.3760(12) 0.1792(4) 0.056(2) Uani d U 1 . .
    H H7 0.1708 0.4136 0.1991 0.067 Uiso calc R 1 . .
    C C8 0.0869(4) 0.3882(14) 0.0420(4) 0.074(3) Uani d U 1 . .
    C C9 0.0480(6) 0.3159(19) 0.0139(6) 0.122(5) Uani d U 1 . .
    H H9A 0.0515 0.2144 0.0155 0.183 Uiso calc R 1 . .
    H H9B 0.0402 0.3459 -0.0205 0.183 Uiso calc R 1 . .
    H H9C 0.0277 0.3418 0.0289 0.183 Uiso calc R 1 . .
    C C10 0.1168(5) 0.3347(18) 0.0178(5) 0.106(4) Uani d U 1 . .
    H H10A 0.1404 0.3921 0.0282 0.159 Uiso calc R 1 . .
    H H10B 0.1059 0.3401 -0.0179 0.159 Uiso calc R 1 . .
    H H10C 0.1234 0.2375 0.0275 0.159 Uiso calc R 1 . .
    C C11 0.0783(6) 0.5450(18) 0.0339(6) 0.126(5) Uani d U 1 . .
    H H11A 0.0575 0.5712 0.0481 0.190 Uiso calc R 1 . .
    H H11B 0.0700 0.5651 -0.0013 0.190 Uiso calc R 1 . .
    H H11C 0.1018 0.5986 0.0498 0.190 Uiso calc R 1 . .
    C C12 0.1686(3) 0.0853(9) 0.3980(3) 0.0351(18) Uani d U 1 . .
    C C13 0.1426(3) -0.0332(10) 0.4055(4) 0.0421(18) Uani d U 1 . .
    C C14 0.1035(3) -0.0393(11) 0.3808(4) 0.050(2) Uani d U 1 . .
    H H14 0.0919 0.0330 0.3586 0.061 Uiso calc R 1 . .
    C C15 0.0802(3) -0.1527(11) 0.3882(5) 0.059(2) Uani d U 1 . .
    H H15 0.0531 -0.1532 0.3714 0.071 Uiso calc R 1 . .
    C C16 0.0961(3) -0.2624(11) 0.4195(5) 0.059(2) Uani d U 1 . .
    C C17 0.1353(3) -0.2543(11) 0.4440(4) 0.058(2) Uani d U 1 . .
    H H17 0.1469 -0.3271 0.4660 0.070 Uiso calc R 1 . .
    C C18 0.1589(3) -0.1440(10) 0.4377(4) 0.0496(19) Uani d U 1 . .
    H H18 0.1858 -0.1434 0.4552 0.059 Uiso calc R 1 . .
    C C19 0.0713(4) -0.3889(13) 0.4291(6) 0.074(3) Uani d U 1 . .
    C C20 0.0774(5) -0.4049(16) 0.4861(6) 0.104(4) Uani d U 1 . .
    H H20A 0.0606 -0.3385 0.4964 0.156 Uiso calc R 1 . .
    H H20B 0.1047 -0.3857 0.5040 0.156 Uiso calc R 1 . .
    H H20C 0.0708 -0.5002 0.4932 0.156 Uiso calc R 1 . .
    C C21 0.0857(4) -0.5243(13) 0.4113(6) 0.082(3) Uani d U 1 . .
    H H21A 0.0711 -0.6037 0.4185 0.123 Uiso calc R 1 . .
    H H21B 0.1135 -0.5367 0.4281 0.123 Uiso calc R 1 . .
    H H21C 0.0816 -0.5188 0.3758 0.123 Uiso calc R 1 . .
    C C22 0.0286(4) -0.3700(16) 0.4035(7) 0.110(4) Uani d U 1 . .
    H H22A 0.0246 -0.3565 0.3683 0.165 Uiso calc R 1 . .
    H H22B 0.0189 -0.2881 0.4169 0.165 Uiso calc R 1 . .
    H H22C 0.0143 -0.4531 0.4085 0.165 Uiso calc R 1 . .
    C C23 0.3064(3) 0.2987(9) 0.4273(3) 0.0357(18) Uani d U 1 . .
    C C24 0.3482(3) 0.2792(11) 0.4589(4) 0.0464(19) Uani d U 1 . .
    C C25 0.3606(3) 0.1495(11) 0.4818(4) 0.055(2) Uani d U 1 . .
    H H25 0.3430 0.0733 0.4757 0.066 Uiso calc R 1 . .
    C C26 0.3988(3) 0.1308(13) 0.5135(5) 0.069(2) Uani d U 1 . .
    H H26 0.4062 0.0421 0.5281 0.083 Uiso calc R 1 . .
    C C27 0.4254(4) 0.2384(15) 0.5237(6) 0.087(3) Uani d U 1 . .
    C C28 0.4133(4) 0.3679(14) 0.4968(5) 0.081(3) Uani d U 1 . .
    H H28 0.4316 0.4417 0.5008 0.097 Uiso calc R 1 . .
    C C29 0.3758(3) 0.3872(12) 0.4654(5) 0.066(2) Uani d U 1 . .
    H H29 0.3689 0.4730 0.4484 0.079 Uiso calc R 1 . .
    C C30 0.4666(5) 0.221(2) 0.5597(8) 0.131(5) Uani d U 1 . .
    C C31 0.4754(6) 0.073(2) 0.5814(9) 0.184(8) Uani d U 1 . .
    H H31A 0.4749 0.0068 0.5551 0.276 Uiso calc R 1 . .
    H H31B 0.4557 0.0467 0.5973 0.276 Uiso calc R 1 . .
    H H31C 0.5012 0.0722 0.6056 0.276 Uiso calc R 1 . .
    C C32 0.4994(6) 0.277(3) 0.5377(9) 0.182(7) Uani d U 1 . .
    H H32A 0.5051 0.2066 0.5159 0.273 Uiso calc R 1 . .
    H H32B 0.5230 0.2971 0.5644 0.273 Uiso calc R 1 . .
    H H32C 0.4903 0.3629 0.5191 0.273 Uiso calc R 1 . .
    C C33 0.4684(6) 0.311(2) 0.6046(8) 0.174(6) Uani d U 1 . .
    H H33A 0.4911 0.2836 0.6318 0.260 Uiso calc R 1 . .
    H H33B 0.4447 0.2973 0.6143 0.260 Uiso calc R 1 . .
    H H33C 0.4707 0.4093 0.5966 0.260 Uiso calc R 1 . .
    C C34 0.2270(3) 0.5196(9) 0.4683(3) 0.0361(19) Uani d U 1 . .
    C C35 0.2207(3) 0.5395(9) 0.5185(3) 0.0392(17) Uani d U 1 . .
    C C36 0.1985(3) 0.4442(10) 0.5365(3) 0.0442(19) Uani d U 1 . .
    H H36 0.1873 0.3650 0.5177 0.053 Uiso calc R 1 . .
    C C37 0.1929(3) 0.4672(10) 0.5829(4) 0.050(2) Uani d U 1 . .
    H H37 0.1773 0.4034 0.5943 0.060 Uiso calc R 1 . .
    C C38 0.2097(3) 0.5814(11) 0.6131(4) 0.0542(19) Uani d U 1 . .
    C C39 0.2324(3) 0.6772(11) 0.5932(4) 0.053(2) Uani d U 1 . .
    H H39 0.2440 0.7564 0.6118 0.064 Uiso calc R 1 . .
    C C40 0.2375(3) 0.6553(10) 0.5474(4) 0.0454(18) Uani d U 1 . .
    H H40 0.2525 0.7197 0.5353 0.055 Uiso calc R 1 . .
    C C41 0.2040(4) 0.6068(13) 0.6639(5) 0.075(3) Uani d U 1 . .
    C C42 0.1835(5) 0.4932(14) 0.6816(5) 0.089(4) Uani d U 1 . .
    H H42A 0.1842 0.5117 0.7157 0.134 Uiso calc R 1 . .
    H H42B 0.1964 0.4040 0.6798 0.134 Uiso calc R 1 . .
    H H42C 0.1564 0.4888 0.6611 0.134 Uiso calc R 1 . .
    C C43 0.2483(5) 0.5993(17) 0.7042(5) 0.106(4) Uani d U 1 . .
    H H43A 0.2466 0.6221 0.7370 0.160 Uiso calc R 1 . .
    H H43B 0.2655 0.6664 0.6949 0.160 Uiso calc R 1 . .
    H H43C 0.2589 0.5049 0.7044 0.160 Uiso calc R 1 . .
    C C44 0.1931(5) 0.7564(15) 0.6704(5) 0.091(4) Uani d U 1 . .
    H H44A 0.1665 0.7744 0.6497 0.136 Uiso calc R 1 . .
    H H44B 0.2112 0.8194 0.6609 0.136 Uiso calc R 1 . .
    H H44C 0.1946 0.7726 0.7048 0.136 Uiso calc R 1 . .
    C C45 0.1919(2) 0.6687(8) 0.3352(3) 0.0300(17) Uani d U 1 . .
    C C46 0.1501(3) 0.6823(9) 0.3038(3) 0.0374(17) Uani d U 1 . .
    C C47 0.1234(3) 0.5714(10) 0.3011(4) 0.0440(19) Uani d U 1 . .
    H H47 0.1312 0.4909 0.3210 0.053 Uiso calc R 1 . .
    C C48 0.0850(3) 0.5809(11) 0.2685(4) 0.056(2) Uani d U 1 . .
    H H48 0.0674 0.5057 0.2667 0.067 Uiso calc R 1 . .
    C C49 0.0726(3) 0.6994(12) 0.2390(5) 0.067(2) Uani d U 1 . .
    C C50 0.0997(3) 0.8112(11) 0.2450(4) 0.056(2) Uani d U 1 . .
    H H50 0.0918 0.8940 0.2264 0.068 Uiso calc R 1 . .
    C C51 0.1369(3) 0.8038(10) 0.2767(4) 0.0462(19) Uani d U 1 . .
    H H51 0.1538 0.8819 0.2803 0.055 Uiso calc R 1 . .
    C C52 0.0328(4) 0.7049(17) 0.1989(7) 0.098(4) Uani d U 1 . .
    C C53 0.0203(5) 0.571(2) 0.1728(7) 0.146(5) Uani d U 1 . .
    H H53A 0.0011 0.5900 0.1411 0.219 Uiso calc R 1 . .
    H H53B 0.0086 0.5115 0.1925 0.219 Uiso calc R 1 . .
    H H53C 0.0429 0.5242 0.1675 0.219 Uiso calc R 1 . .
    C C54 0.0009(6) 0.724(2) 0.2283(8) 0.159(6) Uani d U 1 . .
    H H54A 0.0116 0.6895 0.2618 0.239 Uiso calc R 1 . .
    H H54B -0.0227 0.6720 0.2117 0.239 Uiso calc R 1 . .
    H H54C -0.0055 0.8236 0.2292 0.239 Uiso calc R 1 . .
    C C55 0.0282(6) 0.810(2) 0.1620(8) 0.166(6) Uani d U 1 . .
    H H55A 0.0073 0.7824 0.1328 0.249 Uiso calc R 1 . .
    H H55B 0.0526 0.8199 0.1535 0.249 Uiso calc R 1 . .
    H H55C 0.0215 0.8988 0.1744 0.249 Uiso calc R 1 . .
    C C56 0.2719(3) 0.4525(9) 0.2959(3) 0.0339(19) Uani d U 1 . .
    C C57 0.2782(3) 0.4395(9) 0.2452(3) 0.0427(18) Uani d U 1 . .
    C C58 0.2626(3) 0.3265(10) 0.2135(4) 0.054(2) Uani d U 1 . .
    H H58 0.2476 0.2581 0.2239 0.065 Uiso calc R 1 . .
    C C59 0.2685(4) 0.3127(11) 0.1679(4) 0.059(2) Uani d U 1 . .
    H H59 0.2574 0.2354 0.1478 0.071 Uiso calc R 1 . .
    C C60 0.2909(4) 0.4128(11) 0.1505(4) 0.060(2) Uani d U 1 . .
    C C61 0.3061(3) 0.5266(11) 0.1818(4) 0.055(2) Uani d U 1 . .
    H H61 0.3206 0.5964 0.1711 0.066 Uiso calc R 1 . .
    C C62 0.3005(3) 0.5396(10) 0.2288(4) 0.049(2) Uani d U 1 . .
    H H62 0.3116 0.6159 0.2493 0.059 Uiso calc R 1 . .
    C C63 0.2979(5) 0.3977(14) 0.0998(5) 0.086(3) Uani d U 1 . .
    C C64 0.3155(5) 0.5161(16) 0.0826(5) 0.109(4) Uani d U 1 . .
    H H64A 0.3417 0.5319 0.1048 0.164 Uiso calc R 1 . .
    H H64B 0.2996 0.5995 0.0818 0.164 Uiso calc R 1 . .
    H H64C 0.3172 0.4968 0.0496 0.164 Uiso calc R 1 . .
    C C65 0.3074(5) 0.2502(16) 0.0890(6) 0.103(4) Uani d U 1 . .
    H H65A 0.3093 0.2448 0.0554 0.155 Uiso calc R 1 . .
    H H65B 0.2868 0.1874 0.0923 0.155 Uiso calc R 1 . .
    H H65C 0.3323 0.2224 0.1121 0.155 Uiso calc R 1 . .
    C C66 0.2514(6) 0.4129(18) 0.0581(6) 0.125(5) Uani d U 1 . .
    H H66A 0.2411 0.5065 0.0605 0.188 Uiso calc R 1 . .
    H H66B 0.2341 0.3431 0.0658 0.188 Uiso calc R 1 . .
    H H66C 0.2528 0.3976 0.0248 0.188 Uiso calc R 1 . .
    C C67 0.3302(3) 0.8839(10) 0.3644(3) 0.0388(19) Uani d U 1 . .
    C C68 0.3551(3) 1.0026(10) 0.3575(4) 0.0465(19) Uani d U 1 . .
    C C69 0.3387(3) 1.1192(11) 0.3268(5) 0.060(2) Uani d U 1 . .
    H H69 0.3115 1.1199 0.3105 0.072 Uiso calc R 1 . .
    C C70 0.3617(3) 1.2337(12) 0.3200(5) 0.069(2) Uani d U 1 . .
    H H70 0.3499 1.3074 0.2984 0.082 Uiso calc R 1 . .
    C C71 0.4014(3) 1.2384(12) 0.3448(5) 0.069(2) Uani d U 1 . .
    C C72 0.4180(3) 1.1232(12) 0.3761(5) 0.066(2) Uani d U 1 . .
    H H72 0.4449 1.1234 0.3933 0.080 Uiso calc R 1 . .
    C C73 0.3948(3) 1.0103(12) 0.3817(4) 0.058(2) Uani d U 1 . .
    H H73 0.4066 0.9360 0.4028 0.070 Uiso calc R 1 . .
    C C74 0.4260(4) 1.3648(14) 0.3378(7) 0.089(3) Uani d U 1 . .
    C C75 0.4082(4) 1.5011(14) 0.3530(7) 0.105(4) Uani d U 1 . .
    H H75A 0.4122 1.5007 0.3884 0.158 Uiso calc R 1 . .
    H H75B 0.3802 1.5047 0.3358 0.158 Uiso calc R 1 . .
    H H75C 0.4210 1.5829 0.3440 0.158 Uiso calc R 1 . .
    C C76 0.4206(5) 1.3788(18) 0.2805(7) 0.120(4) Uani d U 1 . .
    H H76A 0.4332 1.4647 0.2743 0.180 Uiso calc R 1 . .
    H H76B 0.3928 1.3820 0.2627 0.180 Uiso calc R 1 . .
    H H76C 0.4325 1.2982 0.2694 0.180 Uiso calc R 1 . .
    C C77 0.4685(5) 1.3515(18) 0.3629(8) 0.133(5) Uani d U 1 . .
    H H77A 0.4729 1.3430 0.3984 0.199 Uiso calc R 1 . .
    H H77B 0.4820 1.4344 0.3561 0.199 Uiso calc R 1 . .
    H H77C 0.4786 1.2682 0.3508 0.199 Uiso calc R 1 . .
    C C78 0.3618(3) 0.7088(12) 0.5065(4) 0.053(2) Uani d U 1 . .
    C C79 0.3773(4) 0.6840(13) 0.5612(4) 0.062(2) Uani d U 1 . .
    C C80 0.4139(4) 0.7294(15) 0.5894(4) 0.074(3) Uani d U 1 . .
    H H80 0.4305 0.7753 0.5739 0.089 Uiso calc R 1 . .
    C C81 0.4269(4) 0.7086(15) 0.6408(5) 0.079(3) Uani d U 1 . .
    H H81 0.4519 0.7399 0.6594 0.095 Uiso calc R 1 . .
    C C82 0.4022(4) 0.6406(16) 0.6645(5) 0.084(3) Uani d U 1 . .
    C C83 0.3659(4) 0.5960(14) 0.6357(4) 0.073(3) Uani d U 1 . .
    H H83 0.3494 0.5488 0.6512 0.087 Uiso calc R 1 . .
    C C84 0.3525(4) 0.6175(14) 0.5850(4) 0.069(2) Uani d U 1 . .
    H H84 0.3272 0.5880 0.5668 0.083 Uiso calc R 1 . .
    C C85 0.4149(6) 0.616(2) 0.7213(5) 0.110(4) Uani d U 1 . .
    C C86 0.3854(6) 0.662(2) 0.7440(7) 0.153(5) Uani d U 1 . .
    H H86A 0.3965 0.6622 0.7797 0.230 Uiso calc R 1 . .
    H H86B 0.3631 0.5984 0.7347 0.230 Uiso calc R 1 . .
    H H86C 0.3768 0.7567 0.7328 0.230 Uiso calc R 1 . .
    C C87 0.4299(7) 0.472(2) 0.7335(7) 0.170(6) Uani d U 1 . .
    H H87A 0.4584 0.4731 0.7423 0.255 Uiso calc R 1 . .
    H H87B 0.4195 0.4117 0.7050 0.255 Uiso calc R 1 . .
    H H87C 0.4217 0.4373 0.7612 0.255 Uiso calc R 1 . .
    C C88 0.4479(7) 0.712(2) 0.7468(7) 0.164(6) Uani d U 1 . .
    H H88A 0.4427 0.8058 0.7328 0.245 Uiso calc R 1 . .
    H H88B 0.4722 0.6767 0.7423 0.245 Uiso calc R 1 . .
    H H88C 0.4502 0.7153 0.7819 0.245 Uiso calc R 1 . .
loop_
    _atom_site_aniso_label
    _atom_site_aniso_U_11
    _atom_site_aniso_U_22
    _atom_site_aniso_U_33
    _atom_site_aniso_U_12
    _atom_site_aniso_U_13
    _atom_site_aniso_U_23
    Pr1 0.0312(3) 0.0197(2) 0.0273(3) -0.00240(18) 0.00606(19) 0.00266(17)
    Pr2 0.0339(3) 0.0216(2) 0.0278(3) -0.00361(18) 0.0075(2) 0.00178(18)
    O1 0.039(4) 0.049(4) 0.037(4) -0.001(3) 0.001(3) 0.011(3)
    O2 0.049(4) 0.068(5) 0.045(4) -0.018(4) -0.008(3) 0.014(4)
    O3 0.038(4) 0.044(4) 0.040(4) -0.007(3) 0.005(3) 0.011(3)
    O4 0.035(4) 0.034(3) 0.038(3) -0.003(3) 0.008(3) 0.012(3)
    O5 0.036(3) 0.025(3) 0.048(4) -0.005(3) 0.003(3) 0.007(3)
    O6 0.044(4) 0.030(3) 0.043(4) 0.006(3) 0.008(3) 0.005(3)
    O7 0.061(4) 0.033(3) 0.037(4) -0.011(3) 0.021(3) -0.005(3)
    O8 0.055(4) 0.035(3) 0.040(4) -0.011(3) 0.021(3) 0.000(3)
    O9 0.043(3) 0.023(3) 0.030(3) 0.006(3) 0.000(3) 0.006(2)
    O10 0.033(3) 0.027(3) 0.046(4) -0.005(3) -0.001(3) 0.006(3)
    O11 0.054(4) 0.027(3) 0.042(4) -0.005(3) 0.026(3) 0.001(3)
    O12 0.074(5) 0.039(4) 0.041(4) -0.010(3) 0.027(4) -0.008(3)
    O13 0.032(4) 0.033(3) 0.047(4) -0.004(3) 0.010(3) 0.002(3)
    O14 0.037(4) 0.050(4) 0.050(4) -0.007(3) 0.008(3) 0.023(3)
    O15 0.053(4) 0.050(4) 0.039(4) -0.003(3) 0.003(3) 0.004(3)
    O16 0.058(5) 0.092(6) 0.050(5) -0.016(4) 0.003(4) 0.019(4)
    O1W 0.063(4) 0.019(3) 0.034(3) -0.004(3) 0.017(3) -0.005(2)
    O2W 0.052(4) 0.020(3) 0.047(4) -0.002(3) 0.010(3) -0.008(3)
    C1 0.049(5) 0.033(4) 0.043(5) -0.004(4) 0.007(4) 0.004(4)
    C2 0.047(4) 0.048(4) 0.041(4) -0.003(3) 0.006(3) 0.008(3)
    C3 0.056(4) 0.066(5) 0.049(4) -0.003(4) 0.001(4) 0.006(4)
    C4 0.059(5) 0.068(5) 0.049(4) 0.001(4) 0.002(4) 0.005(4)
    C5 0.070(4) 0.066(4) 0.046(4) 0.009(4) 0.006(4) 0.006(4)
    C6 0.065(5) 0.062(5) 0.050(4) -0.007(4) 0.007(4) 0.008(4)
    C7 0.057(4) 0.057(4) 0.048(4) -0.003(4) 0.007(4) 0.008(4)
    C8 0.096(7) 0.079(6) 0.039(5) 0.027(6) 0.008(5) 0.011(5)
    C9 0.145(10) 0.135(10) 0.064(8) 0.019(9) -0.003(8) 0.020(8)
    C10 0.122(9) 0.130(10) 0.062(7) 0.023(8) 0.021(7) 0.021(7)
    C11 0.176(11) 0.110(9) 0.072(8) 0.031(9) 0.003(8) 0.004(8)
    C12 0.035(4) 0.037(4) 0.036(4) -0.001(3) 0.015(3) 0.008(3)
    C13 0.036(4) 0.040(4) 0.052(4) -0.004(3) 0.016(3) 0.006(3)
    C14 0.038(4) 0.046(4) 0.063(4) -0.004(3) 0.008(3) 0.014(4)
    C15 0.044(4) 0.054(4) 0.076(5) -0.013(4) 0.010(4) 0.008(4)
    C16 0.045(4) 0.043(4) 0.089(5) -0.013(3) 0.022(4) 0.008(4)
    C17 0.047(4) 0.043(4) 0.081(5) -0.007(4) 0.014(4) 0.018(4)
    C18 0.038(4) 0.041(4) 0.068(4) -0.004(3) 0.014(3) 0.015(4)
    C19 0.056(5) 0.050(5) 0.123(7) -0.016(5) 0.038(5) 0.002(6)
    C20 0.108(8) 0.076(8) 0.141(10) -0.031(7) 0.057(8) 0.003(8)
    C21 0.084(7) 0.052(6) 0.115(8) -0.020(6) 0.038(6) -0.001(6)
    C22 0.082(7) 0.075(7) 0.168(10) -0.030(6) 0.032(7) 0.012(8)
    C23 0.032(4) 0.035(4) 0.043(4) 0.003(3) 0.015(4) 0.007(4)
    C24 0.035(4) 0.042(4) 0.058(4) 0.002(3) 0.008(3) -0.001(4)
    C25 0.038(4) 0.053(4) 0.066(4) -0.001(3) 0.002(4) 0.007(4)
    C26 0.046(4) 0.065(5) 0.081(5) 0.006(4) -0.006(4) 0.009(4)
    C27 0.055(4) 0.073(5) 0.105(5) 0.005(4) -0.018(4) -0.003(5)
    C28 0.052(5) 0.068(5) 0.101(5) -0.004(4) -0.012(4) -0.002(5)
    C29 0.040(4) 0.054(4) 0.088(5) 0.000(4) -0.004(4) 0.001(4)
    C30 0.079(7) 0.108(8) 0.160(9) 0.002(7) -0.034(7) -0.009(8)
    C31 0.117(11) 0.141(13) 0.218(14) 0.019(11) -0.069(11) 0.005(12)
    C32 0.104(12) 0.189(14) 0.210(14) 0.008(12) -0.019(12) 0.002(13)
    C33 0.117(10) 0.158(11) 0.186(11) 0.003(9) -0.049(9) -0.007(10)
    C34 0.049(5) 0.029(4) 0.030(4) -0.001(4) 0.010(4) 0.004(3)
    C35 0.056(4) 0.031(3) 0.034(4) -0.006(3) 0.018(3) 0.001(3)
    C36 0.060(4) 0.036(4) 0.041(4) -0.010(3) 0.022(4) -0.004(3)
    C37 0.071(5) 0.042(4) 0.043(4) -0.008(4) 0.028(4) -0.002(3)
    C38 0.085(4) 0.041(4) 0.044(4) -0.006(4) 0.030(4) -0.003(3)
    C39 0.077(5) 0.045(4) 0.042(4) -0.011(4) 0.022(4) -0.002(3)
    C40 0.064(4) 0.036(4) 0.039(4) -0.009(3) 0.020(3) -0.001(3)
    C41 0.129(7) 0.054(5) 0.055(5) -0.011(6) 0.048(5) -0.006(5)
    C42 0.147(9) 0.076(7) 0.066(7) -0.009(7) 0.063(7) -0.004(6)
    C43 0.161(10) 0.087(8) 0.069(8) -0.012(8) 0.032(8) -0.004(7)
    C44 0.145(9) 0.072(7) 0.074(7) 0.011(7) 0.061(7) -0.004(6)
    C45 0.032(4) 0.028(4) 0.029(4) 0.003(3) 0.007(3) 0.007(3)
    C46 0.035(4) 0.032(3) 0.040(4) 0.004(3) 0.003(3) 0.002(3)
    C47 0.039(4) 0.032(4) 0.055(4) -0.004(3) 0.005(3) 0.003(3)
    C48 0.043(4) 0.041(4) 0.073(5) -0.006(4) 0.003(4) 0.000(4)
    C49 0.045(4) 0.058(4) 0.082(5) 0.002(4) -0.007(4) 0.000(4)
    C50 0.048(4) 0.042(4) 0.066(5) 0.003(4) -0.003(4) 0.009(4)
    C51 0.043(4) 0.034(4) 0.052(4) -0.003(3) -0.001(3) 0.009(3)
    C52 0.050(6) 0.090(7) 0.123(8) 0.012(6) -0.022(6) 0.002(6)
    C53 0.100(9) 0.129(10) 0.153(10) 0.000(8) -0.051(8) -0.003(9)
    C54 0.099(9) 0.165(10) 0.169(11) 0.021(9) -0.031(9) -0.019(9)
    C55 0.110(9) 0.150(10) 0.175(11) -0.018(9) -0.058(9) 0.023(9)
    C56 0.049(5) 0.030(4) 0.030(4) 0.000(4) 0.023(4) 0.004(4)
    C57 0.066(4) 0.032(3) 0.037(4) -0.006(3) 0.027(3) 0.001(3)
    C58 0.082(5) 0.042(4) 0.045(4) -0.015(4) 0.029(4) -0.005(3)
    C59 0.092(5) 0.045(4) 0.045(4) -0.014(4) 0.030(4) -0.002(4)
    C60 0.099(5) 0.045(4) 0.048(4) -0.010(4) 0.038(4) -0.002(3)
    C61 0.084(5) 0.044(4) 0.047(4) -0.011(4) 0.034(4) 0.004(4)
    C62 0.079(5) 0.035(4) 0.042(4) -0.009(4) 0.031(4) 0.000(3)
    C63 0.150(8) 0.056(6) 0.068(6) -0.009(6) 0.056(6) -0.002(5)
    C64 0.186(12) 0.091(9) 0.077(8) -0.013(9) 0.080(8) 0.011(7)
    C65 0.172(10) 0.071(7) 0.087(8) 0.005(8) 0.068(7) -0.003(7)
    C66 0.199(12) 0.095(9) 0.080(8) -0.011(9) 0.039(9) 0.007(8)
    C67 0.044(5) 0.036(4) 0.040(4) -0.002(4) 0.018(4) 0.002(4)
    C68 0.035(4) 0.041(4) 0.066(4) -0.006(3) 0.019(3) 0.008(4)
    C69 0.042(4) 0.046(4) 0.091(5) -0.004(4) 0.017(4) 0.009(4)
    C70 0.049(4) 0.048(4) 0.108(5) -0.007(4) 0.021(4) 0.016(4)
    C71 0.050(4) 0.049(4) 0.110(5) -0.012(4) 0.024(4) 0.008(4)
    C72 0.043(4) 0.057(4) 0.096(5) -0.013(4) 0.015(4) 0.008(4)
    C73 0.044(4) 0.051(4) 0.078(5) -0.006(3) 0.015(4) 0.010(4)
    C74 0.064(5) 0.059(5) 0.141(7) -0.009(5) 0.027(5) 0.010(6)
    C75 0.091(8) 0.062(7) 0.168(10) -0.016(6) 0.045(7) 0.009(7)
    C76 0.099(8) 0.088(8) 0.180(10) -0.024(7) 0.052(8) 0.018(8)
    C77 0.084(8) 0.096(9) 0.214(12) -0.025(8) 0.036(9) 0.012(9)
    C78 0.053(5) 0.056(5) 0.045(5) -0.003(4) 0.008(4) 0.006(4)
    C79 0.063(5) 0.074(5) 0.041(4) -0.001(4) 0.003(4) 0.006(4)
    C80 0.072(5) 0.090(5) 0.050(4) -0.005(5) 0.002(4) 0.011(4)
    C81 0.079(5) 0.096(5) 0.050(5) -0.001(5) -0.002(4) 0.007(5)
    C82 0.096(5) 0.100(5) 0.048(4) 0.012(5) 0.006(4) 0.009(4)
    C83 0.079(5) 0.086(5) 0.046(4) -0.002(5) 0.009(4) 0.013(4)
    C84 0.073(5) 0.078(5) 0.050(4) -0.003(4) 0.006(4) 0.010(4)
    C85 0.132(8) 0.125(8) 0.053(6) 0.036(7) -0.002(6) 0.000(6)
    C86 0.172(11) 0.188(11) 0.082(9) 0.027(10) 0.011(9) 0.008(9)
    C87 0.212(11) 0.171(11) 0.088(9) 0.043(10) -0.016(9) 0.006(9)
    C88 0.188(11) 0.180(11) 0.089(9) 0.006(10) -0.012(9) -0.006(9)
loop_
    _geom_bond_atom_site_label_1
    _geom_bond_atom_site_label_2
    _geom_bond_site_symmetry_2
    _geom_bond_distance
    _geom_bond_publ_flag
    Pr1 O11 . 2.395(6) ?
    Pr1 O9 . 2.422(5) ?
    Pr1 O7 . 2.423(6) ?
    Pr1 O5 . 2.469(6) ?
    Pr1 O1W . 2.539(5) ?
    Pr1 O3 . 2.552(6) ?
    Pr1 O1 . 2.555(6) ?
    Pr1 O4 . 2.593(5) ?
    Pr1 O6 . 2.807(6) ?
    Pr2 O8 . 2.366(6) ?
    Pr2 O12 . 2.375(6) ?
    Pr2 O6 . 2.447(6) ?
    Pr2 O10 . 2.490(6) ?
    Pr2 O14 . 2.557(6) ?
    Pr2 O15 . 2.562(7) ?
    Pr2 O2W . 2.567(5) ?
    Pr2 O13 . 2.589(6) ?
    Pr2 O9 . 2.775(6) ?
    O1 C1 . 1.199(11) ?
    O2 C1 . 1.340(11) ?
    O2 H2 . 0.8200 ?
    O3 C12 . 1.273(10) ?
    O4 C12 . 1.251(10) ?
    O5 C23 . 1.253(10) ?
    O6 C23 . 1.267(10) ?
    O7 C34 . 1.249(10) ?
    O8 C34 . 1.270(10) ?
    O9 C45 . 1.276(9) ?
    O10 C45 . 1.262(10) ?
    O11 C56 . 1.258(10) ?
    O12 C56 . 1.256(10) ?
    O13 C67 . 1.243(10) ?
    O14 C67 . 1.273(11) ?
    O15 C78 . 1.207(12) ?
    O16 C78 . 1.303(12) ?
    O16 H16 . 0.8200 ?
    O1W H1WB . 0.8202 ?
    O1W H1WA . 0.8244 ?
    O2W H2WB . 0.8200 ?
    O2W H2WA . 0.8200 ?
    C1 C2 . 1.474(13) ?
    C2 C3 . 1.374(14) ?
    C2 C7 . 1.379(14) ?
    C3 C4 . 1.395(15) ?
    C3 H3 . 0.9300 ?
    C4 C5 . 1.382(16) ?
    C4 H4 . 0.9300 ?
    C5 C6 . 1.368(15) ?
    C5 C8 . 1.524(15) ?
    C6 C7 . 1.369(14) ?
    C6 H6 . 0.9300 ?
    C7 H7 . 0.9300 ?
    C8 C10 . 1.496(19) ?
    C8 C11 . 1.51(2) ?
    C8 C9 . 1.53(2) ?
    C9 H9A . 0.9600 ?
    C9 H9B . 0.9600 ?
    C9 H9C . 0.9600 ?
    C10 H10A . 0.9600 ?
    C10 H10B . 0.9600 ?
    C10 H10C . 0.9600 ?
    C11 H11A . 0.9600 ?
    C11 H11B . 0.9600 ?
    C11 H11C . 0.9600 ?
    C12 C13 . 1.494(12) ?
    C13 C14 . 1.346(13) ?
    C13 C18 . 1.385(13) ?
    C14 C15 . 1.397(13) ?
    C14 H14 . 0.9300 ?
    C15 C16 . 1.361(15) ?
    C15 H15 . 0.9300 ?
    C16 C17 . 1.353(14) ?
    C16 C19 . 1.541(14) ?
    C17 C18 . 1.368(13) ?
    C17 H17 . 0.9300 ?
    C18 H18 . 0.9300 ?
    C19 C22 . 1.474(18) ?
    C19 C21 . 1.505(17) ?
    C19 C20 . 1.55(2) ?
    C20 H20A . 0.9600 ?
    C20 H20B . 0.9600 ?
    C20 H20C . 0.9600 ?
    C21 H21A . 0.9600 ?
    C21 H21B . 0.9600 ?
    C21 H21C . 0.9600 ?
    C22 H22A . 0.9600 ?
    C22 H22B . 0.9600 ?
    C22 H22C . 0.9600 ?
    C23 C24 . 1.490(13) ?
    C24 C29 . 1.378(14) ?
    C24 C25 . 1.385(14) ?
    C25 C26 . 1.385(14) ?
    C25 H25 . 0.9300 ?
    C26 C27 . 1.349(17) ?
    C26 H26 . 0.9300 ?
    C27 C28 . 1.428(18) ?
    C27 C30 . 1.513(19) ?
    C28 C29 . 1.366(15) ?
    C28 H28 . 0.9300 ?
    C29 H29 . 0.9300 ?
    C30 C33 . 1.50(3) ?
    C30 C31 . 1.51(3) ?
    C30 C32 . 1.55(3) ?
    C31 H31A . 0.9600 ?
    C31 H31B . 0.9600 ?
    C31 H31C . 0.9600 ?
    C32 H32A . 0.9600 ?
    C32 H32B . 0.9600 ?
    C32 H32C . 0.9600 ?
    C33 H33A . 0.9600 ?
    C33 H33B . 0.9600 ?
    C33 H33C . 0.9600 ?
    C34 C35 . 1.493(12) ?
    C35 C36 . 1.378(12) ?
    C35 C40 . 1.379(12) ?
    C36 C37 . 1.384(12) ?
    C36 H36 . 0.9300 ?
    C37 C38 . 1.383(14) ?
    C37 H37 . 0.9300 ?
    C38 C39 . 1.421(14) ?
    C38 C41 . 1.511(14) ?
    C39 C40 . 1.358(13) ?
    C39 H39 . 0.9300 ?
    C40 H40 . 0.9300 ?
    C41 C42 . 1.453(16) ?
    C41 C44 . 1.482(17) ?
    C41 C43 . 1.64(2) ?
    C42 H42A . 0.9600 ?
    C42 H42B . 0.9600 ?
    C42 H42C . 0.9600 ?
    C43 H43A . 0.9600 ?
    C43 H43B . 0.9600 ?
    C43 H43C . 0.9600 ?
    C44 H44A . 0.9600 ?
    C44 H44B . 0.9600 ?
    C44 H44C . 0.9600 ?
    C45 C46 . 1.481(12) ?
    C46 C51 . 1.371(12) ?
    C46 C47 . 1.389(12) ?
    C47 C48 . 1.394(13) ?
    C47 H47 . 0.9300 ?
    C48 C49 . 1.377(15) ?
    C48 H48 . 0.9300 ?
    C49 C50 . 1.395(15) ?
    C49 C52 . 1.516(16) ?
    C50 C51 . 1.352(13) ?
    C50 H50 . 0.9300 ?
    C51 H51 . 0.9300 ?
    C52 C55 . 1.40(2) ?
    C52 C53 . 1.45(2) ?
    C52 C54 . 1.58(3) ?
    C53 H53A . 0.9600 ?
    C53 H53B . 0.9600 ?
    C53 H53C . 0.9600 ?
    C54 H54A . 0.9600 ?
    C54 H54B . 0.9600 ?
    C54 H54C . 0.9600 ?
    C55 H55A . 0.9600 ?
    C55 H55B . 0.9600 ?
    C55 H55C . 0.9600 ?
    C56 C57 . 1.502(11) ?
    C57 C62 . 1.384(12) ?
    C57 C58 . 1.388(13) ?
    C58 C59 . 1.357(14) ?
    C58 H58 . 0.9300 ?
    C59 C60 . 1.405(14) ?
    C59 H59 . 0.9300 ?
    C60 C61 . 1.386(14) ?
    C60 C63 . 1.513(15) ?
    C61 C62 . 1.391(13) ?
    C61 H61 . 0.9300 ?
    C62 H62 . 0.9300 ?
    C63 C64 . 1.423(18) ?
    C63 C65 . 1.477(19) ?
    C63 C66 . 1.71(2) ?
    C64 H64A . 0.9600 ?
    C64 H64B . 0.9600 ?
    C64 H64C . 0.9600 ?
    C65 H65A . 0.9600 ?
    C65 H65B . 0.9600 ?
    C65 H65C . 0.9600 ?
    C66 H66A . 0.9600 ?
    C66 H66B . 0.9600 ?
    C66 H66C . 0.9600 ?
    C67 C68 . 1.463(12) ?
    C68 C73 . 1.364(13) ?
    C68 C69 . 1.406(14) ?
    C69 C70 . 1.391(14) ?
    C69 H69 . 0.9300 ?
    C70 C71 . 1.368(15) ?
    C70 H70 . 0.9300 ?
    C71 C72 . 1.406(17) ?
    C71 C74 . 1.514(16) ?
    C72 C73 . 1.374(14) ?
    C72 H72 . 0.9300 ?
    C73 H73 . 0.9300 ?
    C74 C77 . 1.46(2) ?
    C74 C75 . 1.537(19) ?
    C74 C76 . 1.56(2) ?
    C75 H75A . 0.9600 ?
    C75 H75B . 0.9600 ?
    C75 H75C . 0.9600 ?
    C76 H76A . 0.9600 ?
    C76 H76B . 0.9600 ?
    C76 H76C . 0.9600 ?
    C77 H77A . 0.9600 ?
    C77 H77B . 0.9600 ?
    C77 H77C . 0.9600 ?
    C78 C79 . 1.483(15) ?
    C79 C80 . 1.367(16) ?
    C79 C84 . 1.390(16) ?
    C80 C81 . 1.387(16) ?
    C80 H80 . 0.9300 ?
    C81 C82 . 1.392(19) ?
    C81 H81 . 0.9300 ?
    C82 C83 . 1.359(18) ?
    C82 C85 . 1.536(19) ?
    C83 C84 . 1.372(15) ?
    C83 H83 . 0.9300 ?
    C84 H84 . 0.9300 ?
    C85 C86 . 1.43(2) ?
    C85 C87 . 1.45(2) ?
    C85 C88 . 1.47(3) ?
    C86 H86A . 0.9600 ?
    C86 H86B . 0.9600 ?
    C86 H86C . 0.9600 ?
    C87 H87A . 0.9600 ?
    C87 H87B . 0.9600 ?
    C87 H87C . 0.9600 ?
    C88 H88A . 0.9600 ?
    C88 H88B . 0.9600 ?
    C88 H88C . 0.9600 ?
loop_
    _geom_angle_atom_site_label_1
    _geom_angle_atom_site_label_2
    _geom_angle_atom_site_label_3
    _geom_angle_site_symmetry_1
    _geom_angle_site_symmetry_3
    _geom_angle
    _geom_angle_publ_flag
    O11 Pr1 O9 . . 76.46(19) ?
    O11 Pr1 O7 . . 134.2(2) ?
    O9 Pr1 O7 . . 73.9(2) ?
    O11 Pr1 O5 . . 81.8(2) ?
    O9 Pr1 O5 . . 126.08(18) ?
    O7 Pr1 O5 . . 88.2(2) ?
    O11 Pr1 O1W . . 74.35(19) ?
    O9 Pr1 O1W . . 140.98(18) ?
    O7 Pr1 O1W . . 144.63(19) ?
    O5 Pr1 O1W . . 74.31(19) ?
    O11 Pr1 O3 . . 137.4(2) ?
    O9 Pr1 O3 . . 106.4(2) ?
    O7 Pr1 O3 . . 84.8(2) ?
    O5 Pr1 O3 . . 122.45(19) ?
    O1W Pr1 O3 . . 79.5(2) ?
    O11 Pr1 O1 . . 71.5(2) ?
    O9 Pr1 O1 . . 74.66(19) ?
    O7 Pr1 O1 . . 130.5(2) ?
    O5 Pr1 O1 . . 141.4(2) ?
    O1W Pr1 O1 . . 71.90(19) ?
    O3 Pr1 O1 . . 68.7(2) ?
    O11 Pr1 O4 . . 140.54(19) ?
    O9 Pr1 O4 . . 143.00(19) ?
    O7 Pr1 O4 . . 75.41(19) ?
    O5 Pr1 O4 . . 72.59(18) ?
    O1W Pr1 O4 . . 70.14(19) ?
    O3 Pr1 O4 . . 50.37(18) ?
    O1 Pr1 O4 . . 111.84(19) ?
    O11 Pr1 O6 . . 67.6(2) ?
    O9 Pr1 O6 . . 77.36(18) ?
    O7 Pr1 O6 . . 72.25(19) ?
    O5 Pr1 O6 . . 48.72(17) ?
    O1W Pr1 O6 . . 113.67(19) ?
    O3 Pr1 O6 . . 154.96(19) ?
    O1 Pr1 O6 . . 134.61(19) ?
    O4 Pr1 O6 . . 112.09(18) ?
    O8 Pr2 O12 . . 133.2(2) ?
    O8 Pr2 O6 . . 76.8(2) ?
    O12 Pr2 O6 . . 74.1(2) ?
    O8 Pr2 O10 . . 81.6(2) ?
    O12 Pr2 O10 . . 87.1(2) ?
    O6 Pr2 O10 . . 126.53(19) ?
    O8 Pr2 O14 . . 139.7(2) ?
    O12 Pr2 O14 . . 83.3(2) ?
    O6 Pr2 O14 . . 104.5(2) ?
    O10 Pr2 O14 . . 122.78(19) ?
    O8 Pr2 O15 . . 73.1(2) ?
    O12 Pr2 O15 . . 130.7(2) ?
    O6 Pr2 O15 . . 74.7(2) ?
    O10 Pr2 O15 . . 142.2(2) ?
    O14 Pr2 O15 . . 68.7(2) ?
    O8 Pr2 O2W . . 74.0(2) ?
    O12 Pr2 O2W . . 145.0(2) ?
    O6 Pr2 O2W . . 140.5(2) ?
    O10 Pr2 O2W . . 74.60(19) ?
    O14 Pr2 O2W . . 82.1(2) ?
    O15 Pr2 O2W . . 71.6(2) ?
    O8 Pr2 O13 . . 140.8(2) ?
    O12 Pr2 O13 . . 75.5(2) ?
    O6 Pr2 O13 . . 142.4(2) ?
    O10 Pr2 O13 . . 72.94(18) ?
    O14 Pr2 O13 . . 50.02(19) ?
    O15 Pr2 O13 . . 110.5(2) ?
    O2W Pr2 O13 . . 70.80(19) ?
    O8 Pr2 O9 . . 67.07(19) ?
    O12 Pr2 O9 . . 71.4(2) ?
    O6 Pr2 O9 . . 77.60(18) ?
    O10 Pr2 O9 . . 48.93(17) ?
    O14 Pr2 O9 . . 153.19(19) ?
    O15 Pr2 O9 . . 135.53(19) ?
    O2W Pr2 O9 . . 113.65(18) ?
    O13 Pr2 O9 . . 112.71(17) ?
    C1 O1 Pr1 . . 144.7(6) ?
    C1 O2 H2 . . 109.5 ?
    C12 O3 Pr1 . . 95.1(5) ?
    C12 O4 Pr1 . . 93.7(5) ?
    C23 O5 Pr1 . . 103.1(5) ?
    C23 O6 Pr2 . . 171.6(6) ?
    C23 O6 Pr1 . . 86.6(5) ?
    Pr2 O6 Pr1 . . 101.7(2) ?
    C34 O7 Pr1 . . 137.1(6) ?
    C34 O8 Pr2 . . 141.2(6) ?
    C45 O9 Pr1 . . 168.0(5) ?
    C45 O9 Pr2 . . 88.7(5) ?
    Pr1 O9 Pr2 . . 103.32(19) ?
    C45 O10 Pr2 . . 102.6(5) ?
    C56 O11 Pr1 . . 138.4(5) ?
    C56 O12 Pr2 . . 138.5(6) ?
    C67 O13 Pr2 . . 94.3(5) ?
    C67 O14 Pr2 . . 95.0(5) ?
    C78 O15 Pr2 . . 143.7(7) ?
    C78 O16 H16 . . 109.5 ?
    Pr1 O1W H1WB . . 149.7 ?
    Pr1 O1W H1WA . . 94.8 ?
    H1WB O1W H1WA . . 113.3 ?
    Pr2 O2W H2WB . . 98.5 ?
    Pr2 O2W H2WA . . 130.9 ?
    H2WB O2W H2WA . . 113.3 ?
    O1 C1 O2 . . 122.6(9) ?
    O1 C1 C2 . . 123.0(9) ?
    O2 C1 C2 . . 114.4(9) ?
    C3 C2 C7 . . 118.4(10) ?
    C3 C2 C1 . . 123.2(9) ?
    C7 C2 C1 . . 118.4(9) ?
    C2 C3 C4 . . 120.0(11) ?
    C2 C3 H3 . . 120.0 ?
    C4 C3 H3 . . 120.0 ?
    C5 C4 C3 . . 121.6(11) ?
    C5 C4 H4 . . 119.2 ?
    C3 C4 H4 . . 119.2 ?
    C6 C5 C4 . . 116.9(11) ?
    C6 C5 C8 . . 121.4(12) ?
    C4 C5 C8 . . 121.7(11) ?
    C5 C6 C7 . . 122.3(11) ?
    C5 C6 H6 . . 118.8 ?
    C7 C6 H6 . . 118.8 ?
    C6 C7 C2 . . 120.8(11) ?
    C6 C7 H7 . . 119.6 ?
    C2 C7 H7 . . 119.6 ?
    C10 C8 C11 . . 113.5(14) ?
    C10 C8 C5 . . 110.7(11) ?
    C11 C8 C5 . . 110.3(11) ?
    C10 C8 C9 . . 105.2(13) ?
    C11 C8 C9 . . 104.2(12) ?
    C5 C8 C9 . . 112.8(12) ?
    C8 C9 H9A . . 109.5 ?
    C8 C9 H9B . . 109.5 ?
    H9A C9 H9B . . 109.5 ?
    C8 C9 H9C . . 109.5 ?
    H9A C9 H9C . . 109.5 ?
    H9B C9 H9C . . 109.5 ?
    C8 C10 H10A . . 109.5 ?
    C8 C10 H10B . . 109.5 ?
    H10A C10 H10B . . 109.5 ?
    C8 C10 H10C . . 109.5 ?
    H10A C10 H10C . . 109.5 ?
    H10B C10 H10C . . 109.5 ?
    C8 C11 H11A . . 109.5 ?
    C8 C11 H11B . . 109.5 ?
    H11A C11 H11B . . 109.5 ?
    C8 C11 H11C . . 109.5 ?
    H11A C11 H11C . . 109.5 ?
    H11B C11 H11C . . 109.5 ?
    O4 C12 O3 . . 120.4(8) ?
    O4 C12 C13 . . 120.9(8) ?
    O3 C12 C13 . . 118.7(8) ?
    C14 C13 C18 . . 117.8(9) ?
    C14 C13 C12 . . 122.4(9) ?
    C18 C13 C12 . . 119.8(8) ?
    C13 C14 C15 . . 120.9(10) ?
    C13 C14 H14 . . 119.6 ?
    C15 C14 H14 . . 119.6 ?
    C16 C15 C14 . . 121.6(10) ?
    C16 C15 H15 . . 119.2 ?
    C14 C15 H15 . . 119.2 ?
    C17 C16 C15 . . 116.6(10) ?
    C17 C16 C19 . . 120.2(11) ?
    C15 C16 C19 . . 123.2(10) ?
    C16 C17 C18 . . 123.1(10) ?
    C16 C17 H17 . . 118.5 ?
    C18 C17 H17 . . 118.5 ?
    C17 C18 C13 . . 120.0(10) ?
    C17 C18 H18 . . 120.0 ?
    C13 C18 H18 . . 120.0 ?
    C22 C19 C21 . . 109.6(12) ?
    C22 C19 C16 . . 111.8(11) ?
    C21 C19 C16 . . 109.3(10) ?
    C22 C19 C20 . . 108.9(12) ?
    C21 C19 C20 . . 107.4(12) ?
    C16 C19 C20 . . 109.7(11) ?
    C19 C20 H20A . . 109.5 ?
    C19 C20 H20B . . 109.5 ?
    H20A C20 H20B . . 109.5 ?
    C19 C20 H20C . . 109.5 ?
    H20A C20 H20C . . 109.5 ?
    H20B C20 H20C . . 109.5 ?
    C19 C21 H21A . . 109.5 ?
    C19 C21 H21B . . 109.5 ?
    H21A C21 H21B . . 109.5 ?
    C19 C21 H21C . . 109.5 ?
    H21A C21 H21C . . 109.5 ?
    H21B C21 H21C . . 109.5 ?
    C19 C22 H22A . . 109.5 ?
    C19 C22 H22B . . 109.5 ?
    H22A C22 H22B . . 109.5 ?
    C19 C22 H22C . . 109.5 ?
    H22A C22 H22C . . 109.5 ?
    H22B C22 H22C . . 109.5 ?
    O5 C23 O6 . . 121.5(8) ?
    O5 C23 C24 . . 119.1(8) ?
    O6 C23 C24 . . 119.3(8) ?
    C29 C24 C25 . . 118.2(9) ?
    C29 C24 C23 . . 121.5(9) ?
    C25 C24 C23 . . 120.3(9) ?
    C24 C25 C26 . . 121.4(10) ?
    C24 C25 H25 . . 119.3 ?
    C26 C25 H25 . . 119.3 ?
    C27 C26 C25 . . 121.5(12) ?
    C27 C26 H26 . . 119.3 ?
    C25 C26 H26 . . 119.3 ?
    C26 C27 C28 . . 116.4(11) ?
    C26 C27 C30 . . 121.9(14) ?
    C28 C27 C30 . . 121.6(14) ?
    C29 C28 C27 . . 122.3(12) ?
    C29 C28 H28 . . 118.9 ?
    C27 C28 H28 . . 118.9 ?
    C28 C29 C24 . . 119.8(11) ?
    C28 C29 H29 . . 120.1 ?
    C24 C29 H29 . . 120.1 ?
    C33 C30 C31 . . 103(2) ?
    C33 C30 C27 . . 106.9(16) ?
    C31 C30 C27 . . 114.4(15) ?
    C33 C30 C32 . . 106.6(17) ?
    C31 C30 C32 . . 112.7(19) ?
    C27 C30 C32 . . 112.3(18) ?
    C30 C31 H31A . . 109.5 ?
    C30 C31 H31B . . 109.5 ?
    H31A C31 H31B . . 109.5 ?
    C30 C31 H31C . . 109.5 ?
    H31A C31 H31C . . 109.5 ?
    H31B C31 H31C . . 109.5 ?
    C30 C32 H32A . . 109.5 ?
    C30 C32 H32B . . 109.5 ?
    H32A C32 H32B . . 109.5 ?
    C30 C32 H32C . . 109.5 ?
    H32A C32 H32C . . 109.5 ?
    H32B C32 H32C . . 109.5 ?
    C30 C33 H33A . . 109.5 ?
    C30 C33 H33B . . 109.5 ?
    H33A C33 H33B . . 109.5 ?
    C30 C33 H33C . . 109.5 ?
    H33A C33 H33C . . 109.5 ?
    H33B C33 H33C . . 109.5 ?
    O7 C34 O8 . . 124.7(8) ?
    O7 C34 C35 . . 118.9(8) ?
    O8 C34 C35 . . 116.4(8) ?
    C36 C35 C40 . . 119.1(9) ?
    C36 C35 C34 . . 121.2(8) ?
    C40 C35 C34 . . 119.6(8) ?
    C35 C36 C37 . . 119.6(9) ?
    C35 C36 H36 . . 120.2 ?
    C37 C36 H36 . . 120.2 ?
    C38 C37 C36 . . 122.6(9) ?
    C38 C37 H37 . . 118.7 ?
    C36 C37 H37 . . 118.7 ?
    C37 C38 C39 . . 116.1(9) ?
    C37 C38 C41 . . 123.0(10) ?
    C39 C38 C41 . . 120.9(10) ?
    C40 C39 C38 . . 121.1(10) ?
    C40 C39 H39 . . 119.4 ?
    C38 C39 H39 . . 119.4 ?
    C39 C40 C35 . . 121.4(9) ?
    C39 C40 H40 . . 119.3 ?
    C35 C40 H40 . . 119.3 ?
    C42 C41 C44 . . 118.8(12) ?
    C42 C41 C38 . . 114.9(10) ?
    C44 C41 C38 . . 112.1(10) ?
    C42 C41 C43 . . 101.6(11) ?
    C44 C41 C43 . . 100.6(11) ?
    C38 C41 C43 . . 106.2(11) ?
    C41 C42 H42A . . 109.5 ?
    C41 C42 H42B . . 109.5 ?
    H42A C42 H42B . . 109.5 ?
    C41 C42 H42C . . 109.5 ?
    H42A C42 H42C . . 109.5 ?
    H42B C42 H42C . . 109.5 ?
    C41 C43 H43A . . 109.5 ?
    C41 C43 H43B . . 109.5 ?
    H43A C43 H43B . . 109.5 ?
    C41 C43 H43C . . 109.5 ?
    H43A C43 H43C . . 109.5 ?
    H43B C43 H43C . . 109.5 ?
    C41 C44 H44A . . 109.5 ?
    C41 C44 H44B . . 109.5 ?
    H44A C44 H44B . . 109.5 ?
    C41 C44 H44C . . 109.5 ?
    H44A C44 H44C . . 109.5 ?
    H44B C44 H44C . . 109.5 ?
    O10 C45 O9 . . 119.8(7) ?
    O10 C45 C46 . . 120.2(7) ?
    O9 C45 C46 . . 119.9(7) ?
    C51 C46 C47 . . 118.7(9) ?
    C51 C46 C45 . . 121.0(8) ?
    C47 C46 C45 . . 120.4(8) ?
    C46 C47 C48 . . 119.8(9) ?
    C46 C47 H47 . . 120.1 ?
    C48 C47 H47 . . 120.1 ?
    C49 C48 C47 . . 121.4(10) ?
    C49 C48 H48 . . 119.3 ?
    C47 C48 H48 . . 119.3 ?
    C48 C49 C50 . . 116.7(10) ?
    C48 C49 C52 . . 122.2(11) ?
    C50 C49 C52 . . 120.9(12) ?
    C51 C50 C49 . . 122.5(10) ?
    C51 C50 H50 . . 118.8 ?
    C49 C50 H50 . . 118.8 ?
    C50 C51 C46 . . 120.7(9) ?
    C50 C51 H51 . . 119.6 ?
    C46 C51 H51 . . 119.6 ?
    C55 C52 C53 . . 106.5(17) ?
    C55 C52 C49 . . 116.8(14) ?
    C53 C52 C49 . . 114.8(12) ?
    C55 C52 C54 . . 110.7(16) ?
    C53 C52 C54 . . 101.8(15) ?
    C49 C52 C54 . . 105.1(14) ?
    C52 C53 H53A . . 109.5 ?
    C52 C53 H53B . . 109.5 ?
    H53A C53 H53B . . 109.5 ?
    C52 C53 H53C . . 109.5 ?
    H53A C53 H53C . . 109.5 ?
    H53B C53 H53C . . 109.5 ?
    C52 C54 H54A . . 109.5 ?
    C52 C54 H54B . . 109.5 ?
    H54A C54 H54B . . 109.5 ?
    C52 C54 H54C . . 109.5 ?
    H54A C54 H54C . . 109.5 ?
    H54B C54 H54C . . 109.5 ?
    C52 C55 H55A . . 109.5 ?
    C52 C55 H55B . . 109.5 ?
    H55A C55 H55B . . 109.5 ?
    C52 C55 H55C . . 109.5 ?
    H55A C55 H55C . . 109.5 ?
    H55B C55 H55C . . 109.5 ?
    O12 C56 O11 . . 126.6(8) ?
    O12 C56 C57 . . 117.5(7) ?
    O11 C56 C57 . . 115.9(8) ?
    C62 C57 C58 . . 117.6(9) ?
    C62 C57 C56 . . 120.8(8) ?
    C58 C57 C56 . . 121.5(8) ?
    C59 C58 C57 . . 122.1(9) ?
    C59 C58 H58 . . 119.0 ?
    C57 C58 H58 . . 119.0 ?
    C58 C59 C60 . . 121.3(10) ?
    C58 C59 H59 . . 119.3 ?
    C60 C59 H59 . . 119.3 ?
    C61 C60 C59 . . 116.6(9) ?
    C61 C60 C63 . . 121.7(10) ?
    C59 C60 C63 . . 121.7(10) ?
    C60 C61 C62 . . 121.9(9) ?
    C60 C61 H61 . . 119.0 ?
    C62 C61 H61 . . 119.0 ?
    C57 C62 C61 . . 120.4(9) ?
    C57 C62 H62 . . 119.8 ?
    C61 C62 H62 . . 119.8 ?
    C64 C63 C65 . . 121.1(13) ?
    C64 C63 C60 . . 116.7(11) ?
    C65 C63 C60 . . 112.8(11) ?
    C64 C63 C66 . . 97.5(12) ?
    C65 C63 C66 . . 99.6(12) ?
    C60 C63 C66 . . 104.1(11) ?
    C63 C64 H64A . . 109.5 ?
    C63 C64 H64B . . 109.5 ?
    H64A C64 H64B . . 109.5 ?
    C63 C64 H64C . . 109.5 ?
    H64A C64 H64C . . 109.5 ?
    H64B C64 H64C . . 109.5 ?
    C63 C65 H65A . . 109.5 ?
    C63 C65 H65B . . 109.5 ?
    H65A C65 H65B . . 109.5 ?
    C63 C65 H65C . . 109.5 ?
    H65A C65 H65C . . 109.5 ?
    H65B C65 H65C . . 109.5 ?
    C63 C66 H66A . . 109.5 ?
    C63 C66 H66B . . 109.5 ?
    H66A C66 H66B . . 109.5 ?
    C63 C66 H66C . . 109.5 ?
    H66A C66 H66C . . 109.5 ?
    H66B C66 H66C . . 109.5 ?
    O13 C67 O14 . . 119.8(8) ?
    O13 C67 C68 . . 120.2(8) ?
    O14 C67 C68 . . 120.0(9) ?
    C73 C68 C69 . . 116.0(9) ?
    C73 C68 C67 . . 122.7(9) ?
    C69 C68 C67 . . 121.3(9) ?
    C70 C69 C68 . . 122.4(10) ?
    C70 C69 H69 . . 118.8 ?
    C68 C69 H69 . . 118.8 ?
    C71 C70 C69 . . 120.3(11) ?
    C71 C70 H70 . . 119.8 ?
    C69 C70 H70 . . 119.8 ?
    C70 C71 C72 . . 117.7(10) ?
    C70 C71 C74 . . 119.9(12) ?
    C72 C71 C74 . . 122.4(11) ?
    C73 C72 C71 . . 120.9(11) ?
    C73 C72 H72 . . 119.6 ?
    C71 C72 H72 . . 119.6 ?
    C68 C73 C72 . . 122.7(11) ?
    C68 C73 H73 . . 118.6 ?
    C72 C73 H73 . . 118.6 ?
    C77 C74 C71 . . 114.5(13) ?
    C77 C74 C75 . . 112.5(14) ?
    C71 C74 C75 . . 108.8(11) ?
    C77 C74 C76 . . 107.4(14) ?
    C71 C74 C76 . . 107.2(12) ?
    C75 C74 C76 . . 106.0(13) ?
    C74 C75 H75A . . 109.5 ?
    C74 C75 H75B . . 109.5 ?
    H75A C75 H75B . . 109.5 ?
    C74 C75 H75C . . 109.5 ?
    H75A C75 H75C . . 109.5 ?
    H75B C75 H75C . . 109.5 ?
    C74 C76 H76A . . 109.5 ?
    C74 C76 H76B . . 109.5 ?
    H76A C76 H76B . . 109.5 ?
    C74 C76 H76C . . 109.5 ?
    H76A C76 H76C . . 109.5 ?
    H76B C76 H76C . . 109.5 ?
    C74 C77 H77A . . 109.5 ?
    C74 C77 H77B . . 109.5 ?
    H77A C77 H77B . . 109.5 ?
    C74 C77 H77C . . 109.5 ?
    H77A C77 H77C . . 109.5 ?
    H77B C77 H77C . . 109.5 ?
    O15 C78 O16 . . 123.6(10) ?
    O15 C78 C79 . . 122.0(10) ?
    O16 C78 C79 . . 114.4(10) ?
    C80 C79 C84 . . 118.7(11) ?
    C80 C79 C78 . . 123.0(11) ?
    C84 C79 C78 . . 118.2(11) ?
    C79 C80 C81 . . 121.5(13) ?
    C79 C80 H80 . . 119.3 ?
    C81 C80 H80 . . 119.3 ?
    C80 C81 C82 . . 119.7(13) ?
    C80 C81 H81 . . 120.2 ?
    C82 C81 H81 . . 120.2 ?
    C83 C82 C81 . . 118.0(12) ?
    C83 C82 C85 . . 120.3(14) ?
    C81 C82 C85 . . 121.8(14) ?
    C82 C83 C84 . . 123.0(13) ?
    C82 C83 H83 . . 118.5 ?
    C84 C83 H83 . . 118.5 ?
    C83 C84 C79 . . 119.2(12) ?
    C83 C84 H84 . . 120.4 ?
    C79 C84 H84 . . 120.4 ?
    C86 C85 C87 . . 116(2) ?
    C86 C85 C88 . . 100.0(17) ?
    C87 C85 C88 . . 105.8(17) ?
    C86 C85 C82 . . 112.5(15) ?
    C87 C85 C82 . . 110.9(15) ?
    C88 C85 C82 . . 111.0(17) ?
    C85 C86 H86A . . 109.5 ?
    C85 C86 H86B . . 109.5 ?
    H86A C86 H86B . . 109.5 ?
    C85 C86 H86C . . 109.5 ?
    H86A C86 H86C . . 109.5 ?
    H86B C86 H86C . . 109.5 ?
    C85 C87 H87A . . 109.5 ?
    C85 C87 H87B . . 109.5 ?
    H87A C87 H87B . . 109.5 ?
    C85 C87 H87C . . 109.5 ?
    H87A C87 H87C . . 109.5 ?
    H87B C87 H87C . . 109.5 ?
    C85 C88 H88A . . 109.5 ?
    C85 C88 H88B . . 109.5 ?
    H88A C88 H88B . . 109.5 ?
    C85 C88 H88C . . 109.5 ?
    H88A C88 H88C . . 109.5 ?
    H88B C88 H88C . . 109.5 ?
loop_
    _geom_hbond_atom_site_label_D
    _geom_hbond_atom_site_label_H
    _geom_hbond_atom_site_label_A
    _geom_hbond_site_symmetry_A
    _geom_hbond_distance_DH
    _geom_hbond_distance_HA
    _geom_hbond_distance_DA
    _geom_hbond_angle_DHA
    _geom_hbond_publ_flag
    O2W H2WB O4 1_565 0.82 2.25 2.824(8) 126.8 y
    O2W H2WA O5 1_565 0.82 1.95 2.759(8) 167.1 y
    O1W H1WA O13 1_545 0.82 2.50 2.866(8) 108.0 y
    O1W H1WB O10 1_545 0.82 2.01 2.767(8) 154.1 y
