# Supplementary material for: Tetra­kis(μ-4-tert-butyl­benzoato)-κ3 O:O,O′;κ3 O,O′:O′;κ4 O:O′-bis­[aqua­bis­(4-tert-butyl­benzoato-κ2 O,O′)(4-tert-butyl­benzoic acid-κO)praseodymium(III)]
Source: Acta Crystallogr Sect E Struct Rep Online. 2011 Jul 30;67(Pt 8):m1160–1. doi: 10.1107/S1600536811029667 (PMC3212259; doi:10.1107/S1600536811029667)
Supplement: Supplementary file 2 [file e-67-m1160-Isup2.hkl]

# 
# h,k,l, Fc-squared, Fo-squared, sigma(Fo-squared) and status flag 
# 
data_I
_shelx_title ' y in P2(1)/c                New: P21/c' 
_shelx_refln_list_code          4 
_shelx_F_calc_maximum      789.24 
_exptl_crystal_F_000      3600.00 
_reflns_d_resolution_high  0.8402 
 
loop_ 
 _symmetry_equiv_pos_as_xyz 
 'x, y, z' 
 '-x, y+1/2, -z+1/2' 
 '-x, -y, -z' 
 'x, -y-1/2, z-1/2' 
 
_cell_length_a    35.1940 
_cell_length_b     9.3857 
_cell_length_c    27.9560 
_cell_angle_alpha  90.000 
_cell_angle_beta  107.073 
_cell_angle_gamma  90.000 
 
_shelx_F_squared_multiplier     1.000 
 
loop_ 
 _refln_index_h 
 _refln_index_k 
 _refln_index_l 
 _refln_F_squared_calc 
 _refln_F_squared_meas 
 _refln_F_squared_sigma 
 _refln_observed_status 
   2   0   0   622906.38   465434.69  22494.71 o 
   4   0   0    18468.32    14881.41    746.89 o 
   5   0   0      171.00      112.98     87.87 o 
   6   0   0   201997.59   184248.84   6143.54 o 
   7   0   0       88.85      193.82     88.23 o 
   8   0   0     1262.02     3558.66    401.69 o 
   9   0   0      266.21      335.16    114.89 o 
  10   0   0    74399.20    80593.70   2758.26 o 
  11   0   0      202.59      746.89    251.06 o 
  12   0   0    50796.79    64053.71   2236.33 o 
  13   0   0      111.44      555.51    151.98 o 
  14   0   0   226264.75   261990.22   8791.23 o 
  16   0   0   225299.33   270990.81   9108.70 o 
  18   0   0    26884.39    30560.52   1199.80 o 
  19   0   0       79.89      601.56    192.57 o 
  20   0   0    48354.66    53729.36   2413.29 o 
  21   0   0      487.08     1291.97    254.20 o 
  22   0   0    12725.82    17990.06   1245.87 o 
  23   0   0      294.21      496.24    226.13 o 
  24   0   0      353.95      483.28    458.18 o 
  25   0   0       14.09      194.57    395.41 o 
  26   0   0      241.51      495.84    470.73 o 
  27   0   0      148.93      307.54    445.63 o 
  28   0   0    12543.55    14285.15   1324.33 o 
  29   0   0      155.16       69.04    464.46 o 
  30   0   0    12053.48    14988.11   1405.92 o 
  31   0   0      351.61      790.83    577.43 o 
  32   0   0    15038.46    17919.20   1606.77 o 
  33   0   0      546.43      916.36    615.09 o 
  34   0   0    15764.25    18371.10   1682.08 o 
  35   0   0      527.42      589.98    558.60 o 
  36   0   0    13352.57    16732.95   1675.81 o 
  37   0   0      328.36     1638.15    709.24 o 
  38   0   0     5082.91     6596.52   1142.31 o 
  39   0   0      195.34      772.00    696.68 o 
  40   0   0     2128.97     2918.54    928.91 o 
   1   1   0      655.42      456.05    219.67 o 
   2   1   0    14629.68     9884.11   1522.03 o 
   3   1   0      292.09      225.95     67.34 o 
   4   1   0    90915.48   102631.50   5121.57 o 
   5   1   0       24.56      -15.51     60.64 o 
   6   1   0     1507.09     2472.43    163.92 o 
   7   1   0       21.46      -30.34    108.24 o 
   8   1   0    82663.53   104812.44   2897.45 o 
   9   1   0      276.42      202.45    116.47 o 
  10   1   0    60524.36    53607.68   1549.71 o 
  11   1   0      733.90      712.10    148.44 o 
  12   1   0    59670.51    56917.19   1419.14 o 
  13   1   0      439.52      576.97    109.48 o 
  14   1   0     6066.99     6218.01    248.44 o 
  15   1   0      369.05      353.55    111.12 o 
  16   1   0    21091.05    22545.83    646.23 o 
  17   1   0      332.02      557.14    111.38 o 
  18   1   0     2861.30     3353.82    201.21 o 
  19   1   0       90.10      185.81    127.02 o 
  20   1   0    45735.82    42138.43   1136.73 o 
  21   1   0       11.33      654.63    199.03 o 
  22   1   0    41505.39    48839.01   1553.09 o 
  23   1   0      363.03      835.03    226.24 o 
  24   1   0    50112.82    46742.37   1521.37 o 
  25   1   0      669.71     1266.13    269.67 o 
  26   1   0    25240.67    24218.63   2118.29 o 
  27   1   0      238.61      721.22    342.22 o 
  28   1   0    27960.61    28460.88   1382.46 o 
  29   1   0      719.38     1259.47    405.63 o 
  30   1   0     9368.58     8588.00    828.49 o 
  31   1   0      399.49      731.31    386.04 o 
  32   1   0      943.97     1128.33    445.75 o 
  33   1   0       55.16     -341.65    341.65 o 
  34   1   0      380.53      641.14    441.17 o 
  35   1   0       60.14     -376.59    376.59 o 
  36   1   0      150.30      689.54    449.66 o 
  37   1   0       26.83      -86.06    445.22 o 
  38   1   0     3175.89     4146.36   1032.47 o 
  39   1   0       14.81     -222.45    564.88 o 
   0   2   0   240101.42   228374.08  10920.98 o 
   1   2   0       85.26       17.72    112.59 o 
   2   2   0     2730.31     5573.47    439.35 o 
   3   2   0      814.46      578.27    104.93 o 
   4   2   0     2316.14     2157.41    138.50 o 
   5   2   0      558.91      288.31     90.74 o 
   6   2   0     3908.13     6295.02    199.92 o 
   7   2   0       80.04      255.34    120.49 o 
   8   2   0    18749.24    17372.96    494.40 o 
   9   2   0     2281.65     1739.89    131.69 o 
  10   2   0     3309.42     4523.13    199.37 o 
  11   2   0     1096.77     1509.77    332.19 o 
  12   2   0     7690.62     5232.50    301.54 o 
  13   2   0        1.31      142.88    152.72 o 
  14   2   0    22799.41    27857.39    916.61 o 
  15   2   0       90.46      349.71    166.45 o 
  16   2   0    35401.01    37944.59   1204.18 o 
  17   2   0      361.95      164.30    161.34 o 
  18   2   0    31450.21    28054.14    797.61 o 
  19   2   0     1129.16      966.59    160.44 o 
  20   2   0    20626.02    23938.63    872.10 o 
  21   2   0      563.01      301.09    201.66 o 
  22   2   0     7867.37     8912.47    500.87 o 
  23   2   0     1824.60     2262.92    323.30 o 
  24   2   0      840.61      817.80    321.46 o 
  25   2   0     1893.71     1523.67    513.69 o 
  26   2   0        1.74      378.38    251.48 o 
  27   2   0      218.90      624.06    279.70 o 
  28   2   0     6292.56     7620.83    698.74 o 
  29   2   0        6.29      255.29    348.20 o 
  30   2   0     7499.56     8720.87   1148.59 o 
  31   2   0        1.18      241.21    345.25 o 
  32   2   0    12003.99    13584.84    976.90 o 
  33   2   0      177.87       44.08    375.00 o 
  34   2   0     8724.42     7763.62    815.94 o 
  35   2   0      355.90      448.60    434.32 o 
  36   2   0     4705.75     5790.03    747.57 o 
  37   2   0      353.24        7.93    627.64 o 
  38   2   0     1687.40     1875.33    947.74 o 
  39   2   0      323.95      494.40    490.47 o 
   1   3   0     7860.08     6799.50    372.72 o 
   2   3   0    10391.36    11239.82    520.78 o 
   4   3   0    14253.71    12483.64    571.16 o 
   5   3   0     4364.78     5069.87    240.38 o 
   6   3   0     2990.01     2361.67    262.31 o 
   7   3   0      586.42      596.82    104.40 o 
   8   3   0    20683.72    21566.77    537.79 o 
   9   3   0       15.30      161.50    106.38 o 
  10   3   0     7816.19    10199.98    428.28 o 
  11   3   0       98.83      -96.59     98.07 o 
  12   3   0    11552.75    11000.71    406.39 o 
  13   3   0     1603.76     1350.31    144.22 o 
  14   3   0     7187.27     8478.12    433.63 o 
  15   3   0     3702.40     4040.61    310.33 o 
  16   3   0      488.95      676.84    319.78 o 
  17   3   0     1918.44     2447.55    307.77 o 
  18   3   0      433.96      776.03    218.57 o 
  19   3   0     3218.65     2888.42    358.30 o 
  20   3   0     5735.00     6373.95    429.50 o 
  21   3   0     1923.41     1741.67    282.78 o 
  22   3   0     8907.53     9875.04    547.19 o 
  23   3   0      317.45      282.63    230.19 o 
  24   3   0      998.11     1695.14    318.51 o 
  25   3   0       24.21      128.42    248.72 o 
  26   3   0     1765.22     2574.26    396.25 o 
  27   3   0      432.93      654.10    282.60 o 
  28   3   0     6406.38     6775.25    527.09 o 
  29   3   0     1509.82     1103.15    329.71 o 
  30   3   0     1032.16     1729.25    456.87 o 
  31   3   0     1278.92     1527.57    511.53 o 
  32   3   0       88.37      563.08    546.05 o 
  33   3   0      890.82     1509.10    474.32 o 
  34   3   0        2.00      315.85    389.87 o 
  35   3   0      694.02     1587.50    514.76 o 
  36   3   0      530.60     1160.00    487.95 o 
  37   3   0      325.71     1188.12    503.36 o 
  38   3   0      743.11     1065.28    511.90 o 
   0   4   0     1123.57     1393.37    313.82 o 
   1   4   0      590.28      579.14    320.10 o 
   2   4   0     2633.57     2184.20    257.30 o 
   3   4   0     8784.78     8933.21    478.76 o 
   5   4   0    11691.53    11217.92    752.54 o 
   6   4   0     2385.28     1370.94    201.52 o 
   7   4   0    21004.90    21640.07    629.63 o 
   8   4   0      139.03      -40.35    110.44 o 
   9   4   0    21361.37    20619.16    548.74 o 
  10   4   0     2604.07     3045.25    188.39 o 
  11   4   0     8165.97     9600.58    370.32 o 
  12   4   0     2817.98     5094.21    435.75 o 
  13   4   0     4861.27     5272.15    414.01 o 
  14   4   0      665.39      467.38    171.28 o 
  15   4   0      478.99      627.83    148.71 o 
  16   4   0       72.18      430.71    200.49 o 
  17   4   0      120.16       33.89    185.99 o 
  18   4   0      449.04      413.56    215.82 o 
  19   4   0      388.31      325.99    218.06 o 
  20   4   0       64.66      161.15    213.46 o 
  21   4   0     4822.29     5065.92    694.02 o 
  22   4   0     3322.34     4300.32    404.24 o 
  23   4   0    14483.82    15048.57    707.39 o 
  24   4   0     3184.54     3132.24    391.45 o 
  25   4   0     5538.59     5590.86    480.41 o 
  26   4   0       74.76      569.45    286.09 o 
  27   4   0     1147.62     1623.61    341.78 o 
  28   4   0      378.33      324.40    291.39 o 
  29   4   0      892.31      537.18    410.40 o 
  30   4   0       51.35     -199.31    283.17 o 
  31   4   0      596.45     1065.54    884.98 o 
  32   4   0      195.91      411.36    405.92 o 
  33   4   0      126.52       35.83    381.51 o 
  34   4   0      214.21     -361.69    361.69 o 
  35   4   0       21.06     -298.93    375.00 o 
  36   4   0      136.42     -386.04    386.04 o 
  37   4   0      443.39      359.79    472.52 o 
   1   5   0    14395.53    14335.82    707.87 o 
   2   5   0     1483.67     2327.10    303.99 o 
   3   5   0    20702.12    17976.46    825.34 o 
   4   5   0     4305.47     5628.99    593.12 o 
   5   5   0     5734.41     5360.07    627.64 o 
   6   5   0     1756.46     2480.43    254.26 o 
   7   5   0      179.42      171.27    133.81 o 
   8   5   0     5730.32     6937.56    321.82 o 
   9   5   0      479.16      510.56    116.74 o 
  10   5   0     9691.12    10855.95    400.33 o 
  11   5   0      400.47      618.55    132.44 o 
  12   5   0     1118.75     2122.53    222.17 o 
  13   5   0     3597.81     3605.20    268.14 o 
  14   5   0      108.44      293.19    162.53 o 
  15   5   0     7493.17     8763.22    501.01 o 
  16   5   0       63.62      364.58    300.44 o 
  17   5   0     6865.79     6666.42    458.85 o 
  18   5   0     2494.74     4083.39    725.77 o 
  19   5   0     7836.98     8581.52    534.80 o 
  20   5   0     5755.81     6290.58    479.26 o 
  21   5   0     4571.43     4685.72    435.59 o 
  22   5   0     3691.35     5291.91    465.99 o 
  23   5   0     1437.87      954.86    298.78 o 
  24   5   0     6903.58     7913.69   1041.27 o 
  25   5   0      460.52      543.81    275.13 o 
  26   5   0     4046.65     4494.49    469.05 o 
  27   5   0       16.32      207.90    282.35 o 
  28   5   0      893.32      628.31    333.22 o 
  29   5   0      243.27       -6.18    318.04 o 
  30   5   0      314.75      271.00    322.11 o 
  31   5   0      873.28     1279.73    375.57 o 
  32   5   0      143.92      292.86    335.70 o 
  33   5   0     1656.58     1001.65    485.59 o 
  34   5   0       24.57      -63.59    403.79 o 
  35   5   0     1872.04     3089.69    635.93 o 
   0   6   0     7787.24     9132.20    834.76 o 
   1   6   0      391.18      502.17    250.49 o 
   2   6   0     9280.98    10001.45    617.67 o 
   3   6   0     2513.21     2655.48    360.71 o 
   4   6   0     6038.09     7794.90    950.88 o 
   5   6   0     5239.70     3928.93    884.98 o 
   6   6   0     1777.83     2053.44    228.41 o 
   7   6   0    12227.10    11656.97    526.77 o 
   8   6   0     1120.01     1665.07    334.29 o 
   9   6   0    11493.59    11536.94    513.91 o 
  10   6   0      572.97      890.29    190.58 o 
  11   6   0     5481.90     5738.25    322.66 o 
  12   6   0      317.92      516.28    293.30 o 
  13   6   0     3188.73     3577.35    891.25 o 
  14   6   0      804.14     1201.13    318.61 o 
  15   6   0      399.63      418.31    240.42 o 
  16   6   0     7035.93     8435.29    536.08 o 
  17   6   0       11.28      142.36    227.83 o 
  18   6   0    11481.50    12435.73    664.29 o 
  19   6   0       50.32      212.33    250.97 o 
  20   6   0     5694.78     5981.68    535.47 o 
  21   6   0     1984.40     1908.62    336.24 o 
  22   6   0     3316.61     3627.33    432.12 o 
  23   6   0     7083.70     7632.10    862.48 o 
  24   6   0     3964.96     5807.99    517.28 o 
  25   6   0     4014.93     3888.15    463.62 o 
  26   6   0      399.32      425.29    299.76 o 
  27   6   0     1004.00     1530.67    363.74 o 
  28   6   0      740.84      963.54    348.95 o 
  29   6   0      546.57      471.49    333.34 o 
  30   6   0     2576.79     2320.83    415.90 o 
  31   6   0      460.91      153.35    334.42 o 
  32   6   0     3429.08     3343.23    502.65 o 
  33   6   0      130.04     -129.80    257.86 o 
   1   7   0     5154.60     4542.22    476.96 o 
   2   7   0     4218.32     6060.99    536.96 o 
   3   7   0      564.26      343.56    288.07 o 
   4   7   0     8102.52     9819.30    461.42 o 
   5   7   0       81.77       50.81    250.15 o 
   6   7   0    15524.95    16776.16    611.28 o 
   7   7   0       53.99      212.59    185.94 o 
   8   7   0    17239.32    18597.24    658.32 o 
   9   7   0      377.82      302.68    186.54 o 
  10   7   0     8070.39     9972.87    454.88 o 
  11   7   0      818.40      491.93    204.36 o 
  12   7   0     4413.75     5834.52    568.11 o 
  13   7   0     2424.75     1861.85    390.25 o 
  14   7   0     1689.58     1913.85    397.98 o 
  15   7   0     4239.44     3797.87    493.08 o 
  16   7   0      388.71      663.29    346.82 o 
  17   7   0     1578.02     1245.07    357.08 o 
  18   7   0      203.60       -8.62    323.47 o 
  19   7   0     1004.67      646.03    365.30 o 
  20   7   0     4912.05     4749.48    470.35 o 
  21   7   0     1702.19     1729.72    363.32 o 
  22   7   0     9736.86    12110.91    721.20 o 
  23   7   0     1149.49     1477.65    355.85 o 
  24   7   0     6410.34     6605.59    786.37 o 
  25   7   0      140.48       42.52    282.82 o 
  26   7   0     4944.78     5029.99    861.60 o 
  27   7   0        9.56      591.39    328.37 o 
  28   7   0     6077.73     7290.73    685.53 o 
  29   7   0       30.61      479.81    346.48 o 
  30   7   0     3426.40     4476.96    548.95 o 
  31   7   0       55.71      363.26    259.54 o 
   0   8   0    28648.69    34896.93   2196.75 o 
   1   8   0     1437.02     1615.88    392.75 o 
   2   8   0    37183.27    41554.62   1435.29 o 
   3   8   0      551.25      932.16    265.99 o 
   4   8   0    24481.47    24977.19    977.63 o 
   5   8   0     1583.10     2024.13    299.86 o 
   6   8   0     2901.38     3030.91    311.87 o 
   7   8   0      775.27      641.26    216.07 o 
   8   8   0      284.42      665.36    233.25 o 
   9   8   0      451.99      276.38    205.63 o 
  10   8   0     2814.07     3434.69    960.29 o 
  11   8   0     1812.73     1929.93    410.96 o 
  12   8   0    16856.93    18242.91   1013.97 o 
  13   8   0      862.35     1192.52    372.48 o 
  14   8   0    15650.10    17546.76   1003.58 o 
  15   8   0      282.84      357.02    341.39 o 
  16   8   0    18140.06    19997.25   1126.62 o 
  17   8   0      897.50     1156.83    517.81 o 
  18   8   0    22639.06    22711.57   1203.91 o 
  19   8   0      704.93      714.35    605.68 o 
  20   8   0    11868.61    12352.01    911.44 o 
  21   8   0       50.66      154.00    358.76 o 
  22   8   0     3011.34     3546.01    575.74 o 
  23   8   0       46.41      214.67    574.29 o 
  24   8   0      579.17      498.11    426.88 o 
  25   8   0      225.35     -288.94    368.04 o 
  26   8   0       12.22     -291.02    291.02 o 
  27   8   0      153.13     -108.73    311.90 o 
   1   9   0     3616.87     3394.80    485.58 o 
   2   9   0     3671.00     4361.61    351.43 o 
   3   9   0     6184.96     5651.41    471.62 o 
   4   9   0     6840.10     7685.61    495.86 o 
   5   9   0      283.51       45.73    231.38 o 
   6   9   0     8535.70    10777.26    670.20 o 
   7   9   0      490.04      293.54    247.24 o 
   8   9   0    11026.75    13527.98    935.19 o 
   9   9   0      492.02      418.42    630.78 o 
  10   9   0    13408.08    15386.04    942.19 o 
  11   9   0     2592.90     3347.73    935.19 o 
  12   9   0    11333.10    13035.27    909.11 o 
  13   9   0     2259.47     1594.48    778.28 o 
  14   9   0     5695.08     6567.58   1813.89 o 
  15   9   0     1039.20     1005.36    458.18 o 
  16   9   0     1687.09     2007.50    490.27 o 
  17   9   0     2272.64     1668.81    477.98 o 
  18   9   0       46.23       -5.27    355.48 o 
  19   9   0      892.42      381.46    367.08 o 
  20   9   0     2648.96     3453.21    588.10 o 
  21   9   0       76.68      -22.79    369.27 o 
  22   9   0     4691.00     4546.77   1289.81 o 
  23   9   0      203.68      860.47    383.26 o 
   0  10   0     7483.29    10436.76    872.65 o 
   1  10   0      132.61     -264.63    264.63 o 
   2  10   0     5181.93     7161.98    522.59 o 
   3  10   0      700.26       52.40    257.01 o 
   4  10   0     1924.89     2168.25    316.62 o 
   5  10   0     2515.61     1645.72    397.17 o 
   6  10   0      337.00      260.73    286.20 o 
   7  10   0     4433.16     3970.47    475.57 o 
   8  10   0        1.65      297.12    281.14 o 
   9  10   0     3434.83     2237.86    395.52 o 
  10  10   0      352.52      316.96    302.84 o 
  11  10   0     2852.10     2208.77    352.49 o 
  12  10   0     2324.13     3334.01    394.43 o 
  13  10   0     1444.27     2307.51    354.24 o 
  14  10   0     4232.77     4674.58    459.94 o 
  15  10   0      239.80      193.30    272.54 o 
  16  10   0     4285.09     4594.92    882.21 o 
  17  10   0       14.12     -293.96    293.96 o 
   1  11   0     6766.76     5831.56    535.50 o 
   2  11   0      457.63      482.11    329.25 o 
   3  11   0     4265.85     3890.66    392.62 o 
   4  11   0     1023.98      933.89    360.05 o 
   5  11   0     1884.44     1085.94    375.69 o 
   6  11   0      856.71     1114.00    381.74 o 
 -40   1   1       93.86     -167.17    435.79 o 
 -39   1   1      367.08      344.15    462.49 o 
 -38   1   1      621.91      224.25    436.21 o 
 -37   1   1      329.89       18.83    421.62 o 
 -36   1   1      612.52      193.71    402.70 o 
 -35   1   1      362.73      272.43    702.96 o 
 -34   1   1     1498.18      985.15    447.19 o 
 -33   1   1     1289.08     1923.48    479.68 o 
 -32   1   1     5074.36     5059.61    634.46 o 
 -31   1   1     1438.04     1898.78    480.15 o 
 -30   1   1     2819.45     2149.47    466.94 o 
 -29   1   1       95.48      451.71    357.08 o 
 -28   1   1      666.63      650.28    365.64 o 
 -27   1   1        2.85       13.10    281.58 o 
 -26   1   1      247.57      644.89    317.11 o 
 -25   1   1       78.52       44.92    207.68 o 
 -24   1   1      128.12      737.31    239.10 o 
 -23   1   1     1512.52     1374.23    258.15 o 
 -22   1   1     2751.59     2967.11    300.89 o 
 -21   1   1     6959.58     5955.08    767.50 o 
 -20   1   1     9521.08     8991.96    426.69 o 
 -19   1   1     5548.05     5842.17    213.69 o 
 -18   1   1     2528.99     3010.35    182.77 o 
 -17   1   1      692.52      194.21    105.19 o 
 -16   1   1     7348.29     6175.03    390.45 o 
 -15   1   1     7769.56     6574.49    255.07 o 
 -14   1   1    12257.44    12992.26    402.11 o 
 -13   1   1     2220.32     3544.21    239.60 o 
 -12   1   1     6209.70     7831.53    352.00 o 
 -11   1   1     5207.56     3492.45    241.97 o 
 -10   1   1    16456.61    15430.00    532.29 o 
  -9   1   1     5486.98     6331.29    288.26 o 
  -8   1   1    27983.12    29800.89    892.57 o 
  -7   1   1    16763.91    15011.39   1383.95 o 
  -6   1   1     6972.69     5705.29    372.80 o 
  -5   1   1       22.40       41.41     53.04 o 
  -4   1   1      231.09      138.87     91.01 o 
  -3   1   1     9873.32     8775.31    344.81 o 
  -2   1   1    40252.06    37382.40   1851.55 o 
  -1   1   1    29484.71    15402.35    803.38 o 
   0   1   1    19469.79    12989.36    476.71 o 
   1   1   1     7029.35     4949.26    342.07 o 
   2   1   1    11678.91     8862.31    489.56 o 
   3   1   1    30891.06    16801.99    853.59 o 
   4   1   1   151443.33   105615.81   6747.16 o 
   5   1   1   130052.29    94275.54   7280.65 o 
   6   1   1   102384.41    91072.70   4300.42 o 
   7   1   1    19220.09    10487.91    564.88 o 
   8   1   1    10677.26     9204.25    351.50 o 
   9   1   1       26.61      -75.88     75.88 o 
  10   1   1        2.74      -76.11     76.11 o 
  11   1   1    10714.81     8177.64    285.64 o 
  12   1   1     8013.83     5339.97    221.66 o 
  13   1   1    10932.02    11059.06    357.82 o 
  14   1   1    10104.94     9550.37    330.74 o 
  15   1   1     8183.39     7673.73    409.48 o 
  16   1   1       26.25      -15.07     99.47 o 
  17   1   1      212.43      210.40    109.82 o 
  18   1   1     1924.61     1746.80    172.13 o 
  19   1   1     2454.58     2416.54    186.29 o 
  20   1   1     8260.44     9012.55    371.31 o 
  21   1   1     3035.90     3914.15    324.16 o 
  22   1   1      683.68      941.62    269.21 o 
  23   1   1      802.98     1224.13    279.55 o 
  24   1   1       96.69      339.45    219.97 o 
  25   1   1      144.45      118.99    216.61 o 
  26   1   1      241.41      146.50    299.55 o 
  27   1   1       52.58       61.75    316.19 o 
  28   1   1        1.50       49.36    326.98 o 
  29   1   1     1081.36      773.75    379.72 o 
  30   1   1      730.16      356.81    365.64 o 
  31   1   1     2667.88     2134.85    500.98 o 
  32   1   1     1333.55      728.56    416.43 o 
  33   1   1     1432.65     1120.80    468.20 o 
  34   1   1      535.04      788.14    431.62 o 
  35   1   1      676.58      538.15    445.62 o 
  36   1   1      544.37      728.85    476.30 o 
  37   1   1      666.26       15.20    674.72 o 
  38   1   1      661.20     1370.46    530.58 o 
  39   1   1      290.98      410.75    502.11 o 
 -39   2   1      766.32     1405.97    530.01 o 
 -38   2   1     3825.72     1846.97    539.11 o 
 -37   2   1      813.75      952.30    470.38 o 
 -36   2   1     2521.99     2594.19    572.05 o 
 -35   2   1        2.88      386.18    412.81 o 
 -34   2   1        3.83      173.89    382.34 o 
 -33   2   1      807.03      732.30    403.69 o 
 -32   2   1      198.39      519.05    366.36 o 
 -31   2   1     1133.87     1000.76    396.30 o 
 -30   2   1     1253.22     2152.26    468.08 o 
 -29   2   1     3790.35     4861.98   1716.60 o 
 -28   2   1    10383.66    12173.88    847.36 o 
 -27   2   1     9843.41     9731.70    925.77 o 
 -26   2   1    26864.37    28109.96   1052.84 o 
 -25   2   1    15850.14    15936.42    709.06 o 
 -24   2   1    29843.82    27161.15   1002.52 o 
 -23   2   1     9112.75     8554.67    855.05 o 
 -22   2   1    11550.34    11728.88    571.48 o 
 -21   2   1     1145.64      699.10    218.54 o 
 -20   2   1    10979.35    10844.37    510.62 o 
 -19   2   1     2665.53     2579.31    361.46 o 
 -18   2   1     6485.26     6675.28    301.10 o 
 -17   2   1      768.55      880.17    191.78 o 
 -16   2   1      246.22      526.14    169.62 o 
 -15   2   1     8745.73     9098.39    421.17 o 
 -14   2   1     5636.63     6097.70    332.66 o 
 -13   2   1    10412.17    10781.28    449.13 o 
 -12   2   1    10469.70    10085.71    557.60 o 
 -11   2   1    10730.11     8383.97    498.23 o 
 -10   2   1     6245.24     5736.84    299.46 o 
  -9   2   1      576.41      562.42     92.02 o 
  -8   2   1     4479.23     4557.77    255.37 o 
  -7   2   1      352.54      194.70     87.89 o 
  -6   2   1      538.53      125.97     85.33 o 
  -5   2   1     2699.70     2383.27    141.31 o 
  -4   2   1    29229.08    23444.73   1722.16 o 
  -1   2   1   126722.77   113119.30   3870.02 o 
   0   2   1    42141.47    38510.30   1945.69 o 
   1   2   1    20752.63    22308.11    838.77 o 
   2   2   1     9289.13     8058.49    415.81 o 
   3   2   1     8630.23     7302.57    488.63 o 
   4   2   1    15208.75    14061.04    814.50 o 
   5   2   1    27220.36    19508.16    689.11 o 
   6   2   1    36351.75    26068.84    692.92 o 
   7   2   1    36363.50    26847.71    710.58 o 
   8   2   1    41647.64    36249.57    932.66 o 
   9   2   1    35489.59    34852.84   1604.39 o 
  10   2   1    21679.61    21524.77    660.42 o 
  11   2   1    17243.93    13255.21    478.50 o 
  12   2   1    17868.70    16034.75    532.22 o 
  13   2   1     5456.02     5236.32    445.63 o 
  14   2   1     6661.82     5685.35    334.11 o 
  15   2   1       50.20      381.09    165.71 o 
  16   2   1      200.17      248.30    170.24 o 
  17   2   1     1409.31     1443.28    251.56 o 
  18   2   1      220.17      239.89    175.00 o 
  19   2   1     8244.05     8178.82    441.94 o 
  20   2   1     2843.19     3357.36    314.16 o 
  21   2   1     8062.31     8399.84    473.55 o 
  22   2   1    10279.68    10212.60    533.88 o 
  23   2   1    23974.07    23391.47    899.23 o 
  24   2   1    16479.13    16031.20    879.03 o 
  25   2   1    18273.88    19143.52    805.13 o 
  26   2   1     7198.21     5902.14    454.65 o 
  27   2   1     3041.05     3613.06    598.64 o 
  28   2   1     4149.77     3748.99    545.40 o 
  29   2   1     2204.42     3079.83    521.35 o 
  30   2   1     3692.12     2403.04    627.64 o 
  31   2   1     1412.17      643.09    395.41 o 
  32   2   1     2308.36     2969.72    545.40 o 
  33   2   1       40.40      573.06    413.72 o 
  34   2   1      107.17       58.77    627.64 o 
  35   2   1     1238.47     1512.37    499.15 o 
  36   2   1      510.18      691.03    447.19 o 
  37   2   1     2816.72     1537.31    599.40 o 
  38   2   1     1340.69     1883.37    561.74 o 
  39   2   1     2823.69     3034.90    667.92 o 
 -38   3   1     3389.18     4329.81    689.86 o 
 -37   3   1     2320.42     1380.54    505.89 o 
 -36   3   1     4796.34     5203.75    696.63 o 
 -35   3   1     2905.31     3328.91    640.20 o 
 -34   3   1     6649.00     6175.04    727.48 o 
 -33   3   1     4009.11     3262.30    565.74 o 
 -32   3   1     5850.80     5014.46    654.34 o 
 -31   3   1     1538.60      985.23    418.96 o 
 -30   3   1     3444.62     3239.35    529.67 o 
 -29   3   1      492.13       89.83    271.54 o 
 -28   3   1     4008.10     4121.91    431.64 o 
 -27   3   1      209.08       98.18    258.44 o 
 -26   3   1      117.80       51.51    258.67 o 
 -25   3   1     1680.07     1499.41    303.12 o 
 -24   3   1     5738.29     5231.37    426.25 o 
 -23   3   1     9342.95     7876.32    492.01 o 
 -22   3   1    12097.58    14137.69    641.74 o 
 -21   3   1    14995.38    14268.52    633.88 o 
 -20   3   1    21782.79    19587.20    902.77 o 
 -19   3   1    15927.23    13157.64    585.73 o 
 -18   3   1    23993.58    25472.33    904.56 o 
 -17   3   1    13342.98    15284.08    625.60 o 
 -16   3   1    22527.60    23206.58    975.52 o 
 -15   3   1    11575.24     9613.42    453.71 o 
 -14   3   1    19730.52    17056.42    643.72 o 
 -13   3   1     8722.23     7331.89    287.87 o 
 -12   3   1    15675.77    13963.51    443.83 o 
 -11   3   1      578.46      631.80    131.97 o 
 -10   3   1     3883.60     4629.11    186.82 o 
  -9   3   1     1550.60     2368.64    219.20 o 
  -8   3   1     1068.73     1729.25    153.07 o 
  -7   3   1     1608.04     1463.69    156.72 o 
  -6   3   1    12391.39    13757.70    870.59 o 
  -5   3   1    27885.08    25854.59    814.93 o 
  -2   3   1    78779.67    70927.24   2500.84 o 
  -1   3   1    83002.88    73184.60   2578.53 o 
   0   3   1    66722.56    62955.34   2239.02 o 
   2   3   1    13698.74    15874.87    669.76 o 
   3   3   1    18348.47    14398.49    500.82 o 
   4   3   1    18625.21    15487.74    532.68 o 
   5   3   1    15017.62    16783.91    605.75 o 
   6   3   1     3117.80     2722.83    154.30 o 
   7   3   1      239.69       10.02    107.77 o 
   8   3   1     5258.46     4689.65    233.27 o 
   9   3   1      426.70     1078.31    156.37 o 
  10   3   1     1379.98     2153.37    172.22 o 
  11   3   1      276.61      184.79    178.47 o 
  12   3   1     1360.63     2371.48    175.84 o 
  13   3   1    10464.33     9845.95    358.65 o 
  14   3   1     7013.55     7004.40    297.08 o 
  15   3   1    12937.79    10082.24    475.85 o 
  16   3   1     9074.64     7417.88    501.30 o 
  17   3   1    12662.87    12302.60    718.78 o 
  18   3   1    10307.81    10373.77    511.59 o 
  19   3   1    16284.87    14560.39    755.74 o 
  20   3   1    16056.56    13818.43    620.32 o 
  21   3   1     7191.60     5824.57    418.94 o 
  22   3   1     4368.11     2857.24    356.87 o 
  23   3   1     1266.66      736.27    254.26 o 
  24   3   1     1109.41     1395.12    299.48 o 
  25   3   1      970.14     1224.24    295.56 o 
  26   3   1      486.06     1027.28    302.41 o 
  27   3   1     5947.61     5858.22    489.71 o 
  28   3   1     2825.95     2715.15    566.00 o 
  29   3   1    11577.56    10223.60    887.78 o 
  30   3   1     4043.95     3381.08    547.45 o 
  31   3   1     7342.02     9736.04    832.14 o 
  32   3   1     5766.20     6253.29    781.42 o 
  33   3   1     8071.58     9689.98   1478.10 o 
  34   3   1     4015.54     3542.45    693.55 o 
  35   3   1     6193.27     6590.29   1537.72 o 
  36   3   1     3510.64     3494.19    649.63 o 
  37   3   1     3376.58     3600.25    661.23 o 
  38   3   1     2083.43     2518.61    590.07 o 
 -37   4   1      424.58      688.55    486.68 o 
 -36   4   1      417.69     -388.32    388.32 o 
 -35   4   1        2.46      437.57    421.34 o 
 -34   4   1      171.33     -361.69    361.69 o 
 -33   4   1      381.68      160.12    390.25 o 
 -32   4   1     1492.33     1127.34    460.54 o 
 -31   4   1     1051.01     1031.91    337.71 o 
 -30   4   1     2859.21     4220.68    470.72 o 
 -29   4   1     2807.35     2729.09    411.96 o 
 -28   4   1     5204.88     5227.49    481.87 o 
 -27   4   1     3275.33     3212.58    407.46 o 
 -26   4   1    16807.50    17385.37    795.73 o 
 -25   4   1    12167.67    10464.74    619.37 o 
 -24   4   1    38739.12    41121.83   1415.62 o 
 -23   4   1    16647.88    16516.69    914.22 o 
 -22   4   1    34687.15    31582.28   1139.02 o 
 -21   4   1     8233.94     5851.41    532.15 o 
 -20   4   1     5696.19     5296.29    412.73 o 
 -19   4   1      989.02      960.73    243.66 o 
 -18   4   1      364.80      244.20    201.36 o 
 -17   4   1       17.25      -63.75    187.06 o 
 -16   4   1      366.98      287.10    269.63 o 
 -15   4   1     3638.43     3097.04    211.80 o 
 -14   4   1     8913.32     9701.88    475.13 o 
 -13   4   1    15625.51    15046.11    606.97 o 
 -12   4   1    37778.07    33412.28    890.34 o 
 -11   4   1    36548.95    30212.82    741.42 o 
 -10   4   1    52533.68    57354.92   1304.33 o 
  -9   4   1    57150.03    53348.41   1383.95 o 
  -8   4   1    98409.18    91970.44   2284.92 o 
  -7   4   1    37635.85    34619.12   1101.04 o 
  -6   4   1    47703.72    54328.99   1620.44 o 
  -5   4   1    41972.19    38371.77   1186.49 o 
  -4   4   1    37717.92    30220.99   1713.46 o 
  -3   4   1    22145.99    19571.89    831.07 o 
  -2   4   1     2571.06     2429.65    267.82 o 
  -1   4   1     1147.82      997.69    208.02 o 
   0   4   1    10448.43    10433.43    528.08 o 
   1   4   1    10130.46    11135.90    558.99 o 
   2   4   1    17983.14    20742.39    874.00 o 
   3   4   1    15565.54    14430.15    662.60 o 
   4   4   1    54660.73    51294.40   1519.19 o 
   5   4   1    53543.93    45172.45   1175.80 o 
   6   4   1    80447.26    75102.85   1658.99 o 
   7   4   1    69385.59    66343.91   1493.86 o 
   8   4   1    67169.01    65198.01   1469.93 o 
   9   4   1    65121.34    65432.20   1670.55 o 
  10   4   1    36757.26    33303.40   1171.36 o 
  11   4   1    30414.88    27890.51    800.95 o 
  12   4   1    37432.16    35224.84    974.71 o 
  13   4   1    12253.36    13741.49    536.56 o 
  14   4   1     9111.94     8151.65    355.48 o 
  15   4   1     3810.74     2742.92    215.63 o 
  16   4   1      628.82      925.02    231.96 o 
  17   4   1      372.65      -84.82    188.95 o 
  18   4   1      575.81      643.84    236.54 o 
  19   4   1     4750.24     4327.01    384.08 o 
  20   4   1    13974.44    11812.69    595.22 o 
  21   4   1    23225.20    20495.14    835.70 o 
  22   4   1    28585.02    27470.19   1037.53 o 
  23   4   1    46239.84    44066.31   1495.36 o 
  24   4   1    16383.85    15108.72    723.85 o 
  25   4   1    23251.73    22729.60    938.27 o 
  26   4   1     6262.79     6543.93    972.86 o 
  27   4   1     5266.36     5750.45    500.96 o 
  28   4   1     5485.58     6619.44    694.34 o 
  29   4   1     5144.94     6491.02    542.02 o 
  30   4   1     1864.49     2142.11    393.70 o 
  31   4   1     2521.10     2630.59    549.47 o 
  32   4   1      775.76      904.58    668.44 o 
  33   4   1      354.46      335.99    416.90 o 
  34   4   1        6.69      174.72    420.50 o 
  35   4   1      153.93     -399.13    399.13 o 
  36   4   1      424.20      749.02    477.78 o 
 -36   5   1     6197.59     6793.90    997.95 o 
 -35   5   1     2182.15      913.56    475.84 o 
 -34   5   1     6317.40     6033.09    746.63 o 
 -33   5   1     2591.63     2814.35    578.14 o 
 -32   5   1     3454.43     2899.69    478.32 o 
 -31   5   1     2052.40     2107.17    297.61 o 
 -30   5   1     1767.18     2021.61    400.92 o 
 -29   5   1     1219.05       21.57    287.92 o 
 -28   5   1        5.63       -1.47    272.04 o 
 -27   5   1      303.18      560.11    303.08 o 
 -26   5   1      352.96      265.63    274.42 o 
 -25   5   1      398.32      334.90    271.16 o 
 -24   5   1     4048.78     4860.85    455.11 o 
 -23   5   1      113.21      251.12    253.50 o 
 -22   5   1    20544.15    21522.72    891.15 o 
 -21   5   1     6359.99     6263.47    473.71 o 
 -20   5   1    26382.49    26305.87    999.78 o 
 -19   5   1     9364.95     7625.22    501.56 o 
 -18   5   1    23995.70    24126.63    916.35 o 
 -17   5   1    10855.55     9154.40    524.67 o 
 -16   5   1    24790.53    24245.17   1140.44 o 
 -15   5   1    12552.53    11766.69    567.34 o 
 -14   5   1    13566.23    12691.93    471.85 o 
 -13   5   1     6512.93     6182.33    326.53 o 
 -12   5   1      718.58      630.79    141.53 o 
 -11   5   1     3044.47     3048.06    202.25 o 
 -10   5   1     1250.36     1383.97    172.43 o 
  -9   5   1     4071.35     4126.07    299.50 o 
  -8   5   1     1379.44     1457.00    296.08 o 
  -7   5   1        7.14      393.02    234.66 o 
  -6   5   1    17145.90    16942.20    640.08 o 
  -4   5   1    33624.70    31893.14   1286.22 o 
  -3   5   1    32097.21    28708.73   1182.00 o 
  -2   5   1    39775.73    38374.55   1504.20 o 
  -1   5   1    35128.98    30969.38   1260.21 o 
   0   5   1    38018.44    33335.47   1333.60 o 
   1   5   1    28960.14    27970.38   1160.56 o 
   2   5   1    35266.27    34954.45   1393.23 o 
   3   5   1    53925.56    45288.71   1416.76 o 
   4   5   1    12259.10     9506.75    432.88 o 
   5   5   1    11849.04    14267.48    560.49 o 
   6   5   1      720.18     1021.80    134.85 o 
   7   5   1       18.56       22.71    100.15 o 
   8   5   1     1556.90     1965.16    156.88 o 
   9   5   1      209.95       71.61    156.95 o 
  10   5   1     6567.00     8368.39    379.62 o 
  11   5   1      987.02      952.91    183.11 o 
  12   5   1     9526.55     8987.10    401.56 o 
  13   5   1     7787.02     6566.16    342.52 o 
  14   5   1    10059.10     9723.18    562.39 o 
  15   5   1    11271.26    13099.50    605.93 o 
  16   5   1    14062.60    14151.51    641.00 o 
  17   5   1    18241.30    18480.37    768.02 o 
  18   5   1    10567.16    11175.13    709.35 o 
  19   5   1    18409.08    20042.34    828.58 o 
  20   5   1     3244.40     4013.58    516.99 o 
  21   5   1     8584.82     8058.22    533.90 o 
  22   5   1     1468.88     1173.96    304.22 o 
  23   5   1     2174.20     2563.96    366.60 o 
  24   5   1       82.77      -58.81    244.06 o 
  25   5   1      429.09      805.20    306.35 o 
  26   5   1     1550.34     1733.27    479.55 o 
  27   5   1       53.33      -44.79    268.00 o 
  28   5   1      812.85     1021.34    337.50 o 
  29   5   1      563.35     -133.34    290.91 o 
  30   5   1     1403.40     1953.08    402.24 o 
  31   5   1     2646.46     3589.38    624.12 o 
  32   5   1     2898.73     2394.21    436.10 o 
  33   5   1     4982.15     5414.97    781.42 o 
  34   5   1     2425.24     2117.53    539.11 o 
  35   5   1     4133.70     5528.58    776.06 o 
 -34   6   1      964.88     2068.85    557.88 o 
 -33   6   1      228.62     -183.13    277.21 o 
 -32   6   1     2139.84     1544.77    341.87 o 
 -31   6   1       35.46      185.43    267.42 o 
 -30   6   1     2460.76     2768.02    339.14 o 
 -29   6   1       41.56      -62.26    457.01 o 
 -28   6   1     2624.17     2117.09    723.87 o 
 -27   6   1      609.93      332.94    303.60 o 
 -26   6   1     6746.22     7392.24    789.65 o 
 -25   6   1     8847.70     7606.66   1143.46 o 
 -24   6   1     4825.00     6660.96    697.87 o 
 -23   6   1    10367.31    12047.32    768.60 o 
 -22   6   1     1688.54     1775.27    481.02 o 
 -21   6   1     2818.41     2204.01    359.79 o 
 -20   6   1     1138.94     1256.74    376.10 o 
 -19   6   1      577.11      702.96    396.47 o 
 -18   6   1     5293.65     4805.69    429.11 o 
 -17   6   1      547.72     1237.34    281.70 o 
 -16   6   1     4578.63     4923.86    419.50 o 
 -15   6   1       93.14      103.91    205.97 o 
 -14   6   1     8398.16     9400.85    671.58 o 
 -13   6   1      605.67      642.11    285.02 o 
 -12   6   1    10530.90    11212.41    447.98 o 
 -11   6   1     4388.50     3032.71    248.83 o 
 -10   6   1     9015.93    10926.32    562.58 o 
  -9   6   1    10520.58     8769.82    454.35 o 
  -8   6   1    14033.74    13244.50    581.87 o 
  -7   6   1    13908.24    12855.98    570.16 o 
  -6   6   1    10120.02    11301.35    662.15 o 
  -5   6   1     9984.85     9228.64   1349.43 o 
  -4   6   1       65.34      117.95    225.95 o 
  -3   6   1    10184.35    10208.59    928.91 o 
  -2   6   1      183.64      170.66    407.97 o 
  -1   6   1     9145.46     8754.96    561.09 o 
   0   6   1      434.80      604.11    257.30 o 
   1   6   1     1672.93     1933.76    325.09 o 
   2   6   1    11966.34    12133.96    546.68 o 
   3   6   1     2265.65     1990.52    250.84 o 
   4   6   1     7761.68     5594.76    371.34 o 
   5   6   1     6203.39     4778.21    342.64 o 
   6   6   1    19729.56    18988.29    651.08 o 
   7   6   1    13620.03    12604.52    485.82 o 
   8   6   1    25088.20    23648.30    740.77 o 
   9   6   1    19523.81    18441.94    620.05 o 
  10   6   1    13581.10    12389.67    572.47 o 
  11   6   1    10545.28    10183.98    523.53 o 
  12   6   1     2268.83     1580.31    263.18 o 
  13   6   1     3829.19     3854.61    459.33 o 
  14   6   1       30.89      -36.50    208.61 o 
  15   6   1     2531.99     1773.93    306.53 o 
  16   6   1     3036.89     2716.62    357.08 o 
  17   6   1      103.04      137.54    235.92 o 
  18   6   1     4663.95     4634.60    430.82 o 
  19   6   1     1415.17     1396.71    316.37 o 
  20   6   1     7850.26     7228.27    590.78 o 
  21   6   1     5583.36     3832.00    423.75 o 
  22   6   1    14156.09    12723.25    705.00 o 
  23   6   1     6125.37     7005.25    542.02 o 
  24   6   1     7095.14     6757.58    546.77 o 
  25   6   1     6201.76     5801.46    580.91 o 
  26   6   1     1821.94     2021.10    455.67 o 
  27   6   1     3653.05     4186.05    484.30 o 
  28   6   1      117.04      444.34    320.19 o 
  29   6   1     1592.77     2110.84    415.04 o 
  30   6   1      130.10      -22.02    322.82 o 
  31   6   1     1512.99     1361.74    416.44 o 
  32   6   1      496.90      348.39    352.00 o 
  33   6   1      826.48     1165.66    412.57 o 
 -31   7   1     2008.32     2228.46    381.64 o 
 -30   7   1       28.23       49.20    268.41 o 
 -29   7   1     3959.99     3691.37    469.73 o 
 -28   7   1      427.02      539.38    264.59 o 
 -27   7   1     2626.82     2947.08    445.51 o 
 -26   7   1      625.68      825.62    336.93 o 
 -25   7   1     2670.21     2394.76    414.35 o 
 -24   7   1     2808.81     2205.61    642.92 o 
 -23   7   1     3108.54     3385.75    440.08 o 
 -22   7   1     6953.71     6985.24    992.56 o 
 -21   7   1      342.74      373.29    282.55 o 
 -20   7   1      876.90      282.56    375.73 o 
 -19   7   1      279.28     -292.51    292.51 o 
 -18   7   1      437.92      160.23    300.23 o 
 -17   7   1     1682.39     1350.59    740.62 o 
 -16   7   1     1582.83     2026.39    778.28 o 
 -15   7   1     8315.94     8337.00   1440.44 o 
 -14   7   1      685.91     1123.04    489.56 o 
 -13   7   1    11282.27     9907.58    719.46 o 
 -12   7   1      115.37      361.56    702.96 o 
 -11   7   1     9820.64     9359.63    450.30 o 
 -10   7   1      127.56      850.59    202.54 o 
  -9   7   1     9190.36     9260.09    492.82 o 
  -8   7   1     1866.96     2115.18    286.27 o 
  -7   7   1     6803.82     7048.11    345.92 o 
  -6   7   1     2222.25     1365.55    568.72 o 
  -5   7   1      718.99      637.55    293.91 o 
  -4   7   1      603.06     1361.68    709.24 o 
  -3   7   1      306.49      304.18    272.92 o 
  -2   7   1     7281.36     8171.37    884.98 o 
  -1   7   1     3294.84     3545.53   1173.69 o 
   0   7   1     2439.02     1923.02    239.67 o 
   1   7   1     7901.44     8355.26    660.11 o 
   2   7   1       57.81      237.41    201.92 o 
   3   7   1     6375.02     5953.18    426.98 o 
   4   7   1      443.95      803.73    294.31 o 
   5   7   1     4722.21     5378.16    402.63 o 
   6   7   1     2422.44     2909.08    327.03 o 
   7   7   1     7051.21     7555.08    405.64 o 
   8   7   1     4158.71     4420.30    325.98 o 
   9   7   1     3698.91     4051.34    313.44 o 
  10   7   1     6615.53     7673.71    491.31 o 
  11   7   1      324.69      789.88    323.89 o 
  12   7   1     9631.18     9575.07    705.53 o 
  13   7   1       24.93      339.03    280.31 o 
  14   7   1     8395.11     6182.85    957.16 o 
  15   7   1      638.94       47.28    270.29 o 
  16   7   1     2806.73     2570.05    459.26 o 
  17   7   1     4030.57     3173.96    517.81 o 
  18   7   1     2021.16     1837.77    349.23 o 
  19   7   1     9019.50     8526.96    592.38 o 
  20   7   1      115.71      524.27    287.04 o 
  21   7   1    10029.32    10783.12    753.05 o 
  22   7   1     1650.45     2015.54    388.60 o 
  23   7   1     4666.98     5350.53    914.96 o 
  24   7   1     1258.78     1209.44    356.77 o 
  25   7   1     1981.10     2315.81    417.13 o 
  26   7   1     2004.27     2715.89    449.76 o 
  27   7   1     1824.30     1653.34    403.70 o 
  28   7   1     3094.17     3246.03    500.82 o 
  29   7   1      453.04      393.53    380.64 o 
  30   7   1     1995.90     1418.83    473.31 o 
 -28   8   1      762.48     1352.08    504.46 o 
 -27   8   1       27.19      141.86    277.00 o 
 -26   8   1      551.74      433.82    335.88 o 
 -25   8   1      972.72      914.67    305.83 o 
 -24   8   1       21.06      270.59    394.08 o 
 -23   8   1     2850.72     2376.12    520.33 o 
 -22   8   1      337.93      231.84    357.08 o 
 -21   8   1     3347.32     3034.88    538.14 o 
 -20   8   1     2307.31     1525.35    580.57 o 
 -19   8   1     7627.61     7019.62    702.96 o 
 -18   8   1     5512.88     6679.34    676.25 o 
 -17   8   1     9925.89     9862.96   1189.38 o 
 -16   8   1     6488.54     8011.58    724.73 o 
 -15   8   1     6062.11     6466.87   1396.50 o 
 -14   8   1     9401.07    10821.26    799.63 o 
 -13   8   1     3707.10     4378.45    546.67 o 
 -12   8   1    10854.64    11733.55    814.02 o 
 -11   8   1      176.04      533.37    530.36 o 
 -10   8   1     5993.32     5259.54    559.41 o 
  -9   8   1     1350.58      792.35    215.78 o 
  -8   8   1     1400.76     1401.57    250.85 o 
  -7   8   1     1916.20     1625.29    253.11 o 
  -6   8   1      683.51      418.48    196.11 o 
  -5   8   1     7658.91     6758.17    412.84 o 
  -4   8   1     4407.63     5534.34    466.04 o 
  -3   8   1    17715.40    16648.01    661.82 o 
  -2   8   1    21874.31    21848.50    912.47 o 
  -1   8   1     9581.06    11377.70    878.40 o 
   0   8   1    13852.25    13956.53    811.22 o 
   1   8   1    13259.12    12570.23    669.53 o 
   2   8   1     8376.56     9895.66    724.36 o 
   3   8   1    11116.22    12628.77    674.06 o 
   4   8   1     4791.51     4467.35    419.95 o 
   5   8   1      841.88     1778.41    375.05 o 
   6   8   1     1252.69      795.69    334.29 o 
   7   8   1      160.91       -1.05    220.14 o 
   8   8   1        3.87      -28.75    191.39 o 
   9   8   1      524.11      346.10    248.52 o 
  10   8   1      276.69      617.39    338.45 o 
  11   8   1     8550.49     6835.21    648.67 o 
  12   8   1     5805.49     7806.71    688.09 o 
  13   8   1     7674.60     8874.98    742.40 o 
  14   8   1     7448.15     6740.04    668.42 o 
  15   8   1     6748.35     5683.44    631.48 o 
  16   8   1     4374.16     5768.87    652.35 o 
  17   8   1    13559.48    12446.13    898.28 o 
  18   8   1     3576.04     4332.74    596.32 o 
  19   8   1     7659.52     6314.37    828.49 o 
  20   8   1     2264.29     2087.64    505.71 o 
  21   8   1     1180.55     1233.45    593.12 o 
  22   8   1     1279.72      927.80    495.84 o 
  23   8   1      298.13      386.61    555.46 o 
  24   8   1      509.32      178.12    393.04 o 
  25   8   1      154.78      348.27    336.57 o 
  26   8   1        0.24     -256.13    325.65 o 
  27   8   1      603.56      540.82    370.73 o 
 -24   9   1     2277.34     3055.60    486.16 o 
 -23   9   1     3003.83     3405.04    487.67 o 
 -22   9   1     1421.13     1419.10    392.23 o 
 -21   9   1     2473.10     2313.64    418.64 o 
 -20   9   1      121.86      131.74    255.14 o 
 -19   9   1     1169.32     1065.31    468.36 o 
 -18   9   1      435.73      384.59    277.64 o 
 -17   9   1       43.93     -137.71    217.09 o 
 -16   9   1     2347.77     2128.85    344.42 o 
 -15   9   1      970.47      720.64    265.32 o 
 -14   9   1     6838.89     6345.89    478.72 o 
 -13   9   1     2556.14     3445.15    374.48 o 
 -12   9   1    13501.60    10956.74    811.71 o 
 -11   9   1     3525.45     4204.43    570.51 o 
 -10   9   1    12839.38    13994.47    662.86 o 
  -9   9   1     6036.35     6826.73    709.66 o 
  -8   9   1     8983.41     8693.30    521.88 o 
  -7   9   1     8009.52     8087.82    441.65 o 
  -6   9   1     5404.95     5685.06    582.94 o 
  -5   9   1     6503.59     6897.52    410.45 o 
  -4   9   1     1050.83     1687.56    284.79 o 
  -3   9   1     7895.82     7952.78    491.46 o 
  -2   9   1       72.60       56.85    195.58 o 
  -1   9   1     5073.87     4657.98    403.44 o 
   0   9   1     2065.48     1642.12    336.45 o 
   1   9   1      185.69      219.70    268.95 o 
   2   9   1    11036.75     9000.11    606.24 o 
   3   9   1      291.59      519.76    298.13 o 
   4   9   1     8748.17     8641.40    594.48 o 
   5   9   1     3581.88     3774.59    416.73 o 
   6   9   1     5539.35     6131.91    481.91 o 
   7   9   1     8628.28     9165.74    529.06 o 
   8   9   1     5772.71     5922.98    633.51 o 
   9   9   1     7663.68     7409.07    712.37 o 
  10   9   1     4878.34     5121.58    828.49 o 
  11   9   1     6741.80     7385.66    705.08 o 
  12   9   1     3784.49     3913.28    567.37 o 
  13   9   1     6004.81     6764.07    690.81 o 
  14   9   1     1828.48     1446.46    602.54 o 
  15   9   1     4125.07     3870.71   1336.88 o 
  16   9   1        5.85      -76.42    337.76 o 
  17   9   1      506.00      571.77    402.01 o 
  18   9   1     1088.16      867.32    416.16 o 
  19   9   1      715.49      258.23    399.56 o 
  20   9   1     1863.44     2038.00    520.94 o 
  21   9   1     3031.55     3279.44    894.39 o 
  22   9   1     2252.39     2311.96    561.16 o 
  23   9   1     2834.45     2251.20    577.43 o 
 -18  10   1     2313.10     2375.64    511.12 o 
 -17  10   1     4283.04     3526.87    506.35 o 
 -16  10   1     1846.68     1922.44    425.67 o 
 -15  10   1     5010.31     5264.01    857.01 o 
 -14  10   1     1342.59     1489.68    369.76 o 
 -13  10   1     4043.93     2981.66    776.75 o 
 -12  10   1        1.95      570.66    297.01 o 
 -11  10   1     2049.19     2125.56    373.92 o 
 -10  10   1      997.12      949.65    427.09 o 
  -9  10   1      794.77      534.09    290.60 o 
  -8  10   1     2002.65     2055.09    385.35 o 
  -7  10   1      570.50      349.73    313.21 o 
  -6  10   1     3539.34     2717.59    525.20 o 
  -5  10   1       29.59       37.61    209.10 o 
  -4  10   1     3400.17     3650.01    354.90 o 
  -3  10   1     4971.76     4340.90    438.45 o 
  -2  10   1     4554.12     5236.36    463.73 o 
  -1  10   1     8815.31     8299.37    617.49 o 
   0  10   1     5450.02     5312.89    469.95 o 
   1  10   1     6481.39     6664.48    510.38 o 
   2  10   1     1987.65     1743.92    481.05 o 
   3  10   1     3657.96     2966.06    378.15 o 
   4  10   1        2.05      176.96    201.87 o 
   5  10   1     2317.03     1399.79    249.26 o 
   6  10   1      505.42      256.51    293.59 o 
   7  10   1     1459.13     1021.12    423.40 o 
   8  10   1     1179.69      838.40    483.28 o 
   9  10   1      170.95      507.76    394.92 o 
  10  10   1     2561.78     2527.31    520.10 o 
  11  10   1      150.56      852.86    399.35 o 
  12  10   1     4814.61     3907.59    649.61 o 
  13  10   1     1171.45     1367.72    555.46 o 
  14  10   1     6484.26     5034.31    667.54 o 
  15  10   1     1832.52     2157.57    825.35 o 
  16  10   1     4702.76     5781.85    711.32 o 
  17  10   1     3230.40     1850.75    850.46 o 
  -7  11   1     1508.78     1346.26    385.46 o 
  -6  11   1       13.19     -374.05    452.09 o 
  -5  11   1     2654.74     2397.05    566.73 o 
  -4  11   1        3.20      321.66    320.12 o 
  -3  11   1     2462.37     1381.33    391.60 o 
  -2  11   1      360.15     -161.02    297.36 o 
  -1  11   1     1489.03      317.40    335.99 o 
   0  11   1     1681.73     1343.08    433.03 o 
   1  11   1      517.75     -261.05    307.39 o 
   2  11   1     2258.09     1788.45    323.45 o 
   3  11   1       22.83       52.02    304.54 o 
   4  11   1     1897.10      737.00    500.65 o 
   5  11   1      113.21      820.75    410.13 o 
   6  11   1     1552.90      798.50    353.68 o 
 -40   0   2      298.84      577.43    677.85 o 
 -39   0   2     4487.00     2058.67    828.49 o 
 -38   0   2      395.69      646.47    640.20 o 
 -37   0   2     7871.60     8146.80   1205.07 o 
 -36   0   2      904.38      834.76    571.15 o 
 -35   0   2    13301.08    13776.76   1443.58 o 
 -34   0   2     1301.72     1073.27    558.60 o 
 -33   0   2    20055.52    22111.85   1763.68 o 
 -32   0   2      787.67     1292.94    608.81 o 
 -31   0   2    15897.85    15232.89   1424.75 o 
 -30   0   2      522.46      470.73    527.22 o 
 -29   0   2    11190.54    12251.58   1236.46 o 
 -28   0   2       74.88       46.51    265.42 o 
 -27   0   2      644.38     1161.14    546.05 o 
 -26   0   2      109.78     -207.12    395.41 o 
 -25   0   2     1609.80     1895.48    571.15 o 
 -24   0   2      269.85      477.01    395.41 o 
 -23   0   2    14398.43    16400.30   1242.73 o 
 -22   0   2     1669.86     1497.74    464.46 o 
 -21   0   2    36202.37    38979.19   1189.92 o 
 -20   0   2     2091.68     2523.12    495.84 o 
 -19   0   2    90546.71    87747.23   2476.55 o 
 -17   0   2   195442.06   199151.88   5428.63 o 
 -15   0   2   229931.25   271076.00   7326.88 o 
 -14   0   2     4264.58     4755.31    345.65 o 
 -13   0   2   139307.02   122308.83   3354.67 o 
 -12   0   2      402.79      245.09     89.72 o 
 -11   0   2    21864.68    30401.08    894.33 o 
 -10   0   2      284.09      229.73     84.75 o 
  -9   0   2       11.60       25.67    121.17 o 
  -8   0   2      226.56      250.89     75.77 o 
  -7   0   2    16434.47    22464.18    816.29 o 
  -6   0   2     1213.38      746.89    131.80 o 
  -5   0   2    41154.46    56625.93   2742.80 o 
  -4   0   2      353.62        6.28     56.49 o 
  -2   0   2     2841.27     1487.51    131.80 o 
  -1   0   2   590602.75   617631.75  29492.93 o 
   0   0   2     3315.97     1713.46    144.36 o 
   1   0   2   243832.38   282043.78  13425.28 o 
   2   0   2     1399.36      520.94    106.70 o 
   3   0   2    59820.54    91453.82   4393.50 o 
   4   0   2        2.26      194.57    100.42 o 
   6   0   2      219.49      530.56    116.05 o 
   7   0   2   214553.30   231888.27   7738.68 o 
   8   0   2      487.38      342.93    125.07 o 
   9   0   2    16169.11    18582.78    735.28 o 
  10   0   2       40.58       51.83    232.23 o 
  11   0   2    12772.97    10588.34    589.98 o 
  12   0   2      448.14      474.17    154.42 o 
  13   0   2    77961.41    96656.15   3344.06 o 
  14   0   2      192.12      416.66    207.12 o 
  15   0   2   176646.09   163319.23   5556.48 o 
  16   0   2      137.44      702.96    225.95 o 
  17   0   2   156421.11   162555.08   5549.85 o 
  18   0   2      144.63     1311.77    276.16 o 
  19   0   2    57602.68    64670.90   2343.24 o 
  20   0   2       87.81      590.79    207.20 o 
  21   0   2     5003.15     4583.56    385.47 o 
  22   0   2      206.00      413.20    222.40 o 
  23   0   2       59.58      -50.21    370.31 o 
  24   0   2        6.79     -276.16    382.86 o 
  25   0   2     2790.71     3144.49    677.85 o 
  26   0   2        3.16      696.68    489.56 o 
  27   0   2    15272.30    18421.31   1481.24 o 
  28   0   2       40.16     1870.38    621.37 o 
  29   0   2    20407.61    17542.61   1474.96 o 
  30   0   2       44.84      589.98    564.88 o 
  31   0   2    18622.53    18603.33   1575.38 o 
  32   0   2      102.58      841.04    602.54 o 
  33   0   2    14722.62    16783.16   1613.04 o 
  34   0   2       72.37      740.62    615.09 o 
  35   0   2    15972.85    19764.47   1832.72 o 
  36   0   2       95.12     1594.21    734.34 o 
  37   0   2     6225.58     6339.19   1148.59 o 
  38   0   2      118.05      464.46    677.85 o 
  39   0   2     1325.79      828.49    734.34 o 
 -40   1   2      179.60     -252.97    652.75 o 
 -39   1   2     3189.95     4013.12    806.52 o 
 -38   1   2       22.14     -163.83    392.75 o 
 -37   1   2      251.15     -166.65    379.75 o 
 -36   1   2       25.89     -224.98    358.17 o 
 -35   1   2      213.83      457.63    489.56 o 
 -34   1   2      181.33      314.65    370.40 o 
 -33   1   2      540.61      518.85    385.81 o 
 -32   1   2      535.32      211.66    257.95 o 
 -31   1   2     6200.66     7862.98   1732.29 o 
 -30   1   2      767.52      771.19    377.16 o 
 -29   1   2    16562.56    15704.61    987.47 o 
 -28   1   2     1596.03     1417.20    392.75 o 
 -27   1   2    29015.18    34081.99   1531.13 o 
 -26   1   2     1607.69     1668.01    536.63 o 
 -25   1   2    30232.21    33120.63    968.41 o 
 -24   1   2      852.88     1037.35    159.79 o 
 -23   1   2    20421.57    22955.06    627.90 o 
 -22   1   2      666.21      623.12    168.74 o 
 -21   1   2    18228.47    20840.03    656.00 o 
 -20   1   2       23.47       72.82     95.78 o 
 -19   1   2     1682.66     3163.01    168.19 o 
 -18   1   2      109.75      116.45    111.37 o 
 -17   1   2    11317.90    16166.40    436.57 o 
 -16   1   2     1085.04     1285.53    106.66 o 
 -15   1   2    32150.50    25458.46    619.70 o 
 -14   1   2     1607.56     1091.30     95.12 o 
 -13   1   2    21897.90    29409.04    790.29 o 
 -12   1   2     1042.42     1335.35    172.24 o 
 -11   1   2    49439.99    58628.41   1689.82 o 
 -10   1   2     2538.81     1690.23    185.36 o 
  -9   1   2    49714.52    49430.23   1420.38 o 
  -8   1   2     1622.66     1549.14    146.99 o 
  -7   1   2    28103.96    26161.54    669.15 o 
  -6   1   2     1567.27      831.96     99.65 o 
  -5   1   2   495987.84   554774.00  12930.78 o 
  -4   1   2      478.91      311.40     66.78 o 
  -3   1   2      340.17      149.67     56.07 o 
  -2   1   2     1584.45      890.92    189.44 o 
  -1   1   2    32712.02    38516.81   1807.61 o 
   0   1   2       92.20      113.74     73.13 o 
   1   1   2      272.26       40.80     75.45 o 
   2   1   2      220.69      109.21     77.57 o 
   3   1   2    68770.81    94582.79   2614.74 o 
   4   1   2     2760.96     2563.06    147.16 o 
   5   1   2   295607.47   324041.94   7610.62 o 
   6   1   2     3321.29     2672.09    141.59 o 
   7   1   2   209915.17   225513.78   5321.50 o 
   8   1   2      760.70      665.93    101.35 o 
   9   1   2   200079.06   229013.59   5423.63 o 
  10   1   2     1208.36     1001.26    117.90 o 
  11   1   2   181416.66   203651.44   4837.16 o 
  12   1   2       15.58     -130.45    130.45 o 
  13   1   2    37018.14    35025.02    923.78 o 
  14   1   2       14.12      133.03    102.92 o 
  15   1   2    30994.04    40850.94   1080.04 o 
  16   1   2       22.34      196.05    108.35 o 
  17   1   2       39.48      146.10    169.41 o 
  18   1   2      191.35      276.66    123.71 o 
  19   1   2    53009.98    58391.69   1516.35 o 
  20   1   2      231.00      789.68    151.86 o 
  21   1   2    48772.47    53550.01   1673.54 o 
  22   1   2       34.58      953.16    224.88 o 
  23   1   2    31884.64    36441.00   1241.03 o 
  24   1   2       28.48      458.30    229.08 o 
  25   1   2    28283.45    31992.93   1326.53 o 
  26   1   2        5.22      309.92    310.57 o 
  27   1   2    24321.45    26217.83   1293.70 o 
  28   1   2      113.87      672.24    376.53 o 
  29   1   2     9978.69    11725.86   1270.98 o 
  30   1   2      160.48      128.05    337.21 o 
  31   1   2     3726.91     3514.07    584.02 o 
  32   1   2       30.78      283.85    524.08 o 
  33   1   2      164.00      -20.68    379.59 o 
  34   1   2       15.44      329.94    437.14 o 
  35   1   2      876.87      983.25    611.95 o 
  36   1   2       41.55     -280.73    407.65 o 
  37   1   2     3884.45     3956.96    728.07 o 
  38   1   2        6.69     1175.32    577.43 o 
  39   1   2     4670.95     6249.56   1682.08 o 
 -40   2   2      463.10      363.42    456.87 o 
 -39   2   2     2565.20     2322.30    589.82 o 
 -38   2   2      586.54      231.23    589.98 o 
 -37   2   2     4391.12     4884.48    707.44 o 
 -36   2   2      576.34      261.93    414.09 o 
 -35   2   2     6657.52     7009.08    597.62 o 
 -34   2   2      389.59      543.22    402.04 o 
 -33   2   2    11274.54    11262.69    889.77 o 
 -32   2   2      378.28      697.98    375.99 o 
 -31   2   2    11383.39    11935.67   1148.59 o 
 -30   2   2      124.44      387.61    354.30 o 
 -29   2   2     4313.82     4101.25   1305.50 o 
 -28   2   2      942.70     1047.76    624.50 o 
 -27   2   2       99.97      -97.71    223.64 o 
 -26   2   2     2301.33     2562.07    278.13 o 
 -25   2   2      882.30      863.72    276.64 o 
 -24   2   2     2347.92     2517.81    318.29 o 
 -23   2   2    10979.57    12856.73    613.54 o 
 -22   2   2     1755.25     2092.97    286.54 o 
 -21   2   2    14485.81    13752.49    601.56 o 
 -20   2   2     2165.33     1851.30    188.38 o 
 -19   2   2    30274.09    34000.09    942.08 o 
 -18   2   2     1466.32     1388.49    201.12 o 
 -17   2   2    51081.17    48342.33   1258.23 o 
 -16   2   2      270.98      247.54    156.50 o 
 -15   2   2    46270.49    43155.03   1327.39 o 
 -14   2   2        8.61      225.34    150.62 o 
 -13   2   2    16198.13    23283.52    779.04 o 
 -12   2   2      224.15      188.49    137.62 o 
 -11   2   2     8945.99     6681.91    332.66 o 
 -10   2   2      774.59      614.13    107.80 o 
  -9   2   2    11705.40    13864.48    409.83 o 
  -8   2   2     2184.51     2501.03    144.45 o 
  -7   2   2      309.52      163.18     91.75 o 
  -6   2   2      782.01      746.81    103.72 o 
  -5   2   2     7045.11     5283.88    208.22 o 
  -4   2   2     1299.12     1264.24    193.17 o 
  -3   2   2   254773.14   288125.50   9739.42 o 
  -2   2   2      832.14      584.98    108.23 o 
  -1   2   2   217287.70   248760.13   6758.80 o 
   0   2   2       39.14      149.27    121.63 o 
   1   2   2     2320.01     2187.36    441.60 o 
   2   2   2        0.39       68.93    109.45 o 
   3   2   2    22976.67    20382.74    725.65 o 
   4   2   2      950.11      832.48    132.26 o 
   5   2   2     7390.92     7557.19    272.19 o 
   6   2   2     3405.46     3356.51    181.86 o 
   7   2   2    14881.21    15469.49    607.33 o 
   8   2   2     3348.21     3348.37    184.90 o 
   9   2   2     4640.37     5153.87    360.56 o 
  10   2   2     2211.14     2231.94    158.18 o 
  11   2   2    10457.56    17303.86    514.78 o 
  12   2   2     2476.95     2594.57    169.08 o 
  13   2   2    51886.79    48457.85   1250.48 o 
  14   2   2      490.49      384.60    105.51 o 
  15   2   2    25154.17    26178.40    739.27 o 
  16   2   2       13.33       42.29    108.71 o 
  17   2   2    23907.40    27383.33    777.07 o 
  18   2   2        8.62      -96.55     96.55 o 
  19   2   2    16387.33    14973.18    629.78 o 
  20   2   2      480.98      447.27    208.48 o 
  21   2   2     1502.04     1771.34    317.74 o 
  22   2   2      995.67      660.19    245.96 o 
  23   2   2     2458.42     2892.21    333.75 o 
  24   2   2     1525.97     1453.30    303.94 o 
  25   2   2       77.56       50.25    267.77 o 
  26   2   2      367.48      455.99    260.69 o 
  27   2   2     8767.62     9232.70    582.63 o 
  28   2   2      105.58      368.34    674.72 o 
  29   2   2     7165.76     7912.55   1296.08 o 
  30   2   2      218.02     1214.20    439.10 o 
  31   2   2    14595.74    14962.33   1036.12 o 
  32   2   2        0.08      290.39    374.84 o 
  33   2   2    13912.69    14722.40   2231.27 o 
  34   2   2      108.63      700.27    434.32 o 
  35   2   2     9209.31    11267.18    975.63 o 
  36   2   2      286.14      -53.55    420.50 o 
  37   2   2     2290.33     3842.36    698.48 o 
  38   2   2      397.20      494.01    737.48 o 
 -39   3   2      524.23     1142.12    960.29 o 
 -38   3   2      351.36      397.24    343.62 o 
 -37   3   2      260.26      463.16    363.62 o 
 -36   3   2      455.45       21.16    387.86 o 
 -35   3   2      210.99      264.14    386.86 o 
 -34   3   2      894.50      469.13    384.46 o 
 -33   3   2       67.58      186.62    349.85 o 
 -32   3   2     1203.91      955.26    495.84 o 
 -31   3   2     1015.37      866.43    439.35 o 
 -30   3   2      203.08      111.25    339.32 o 
 -29   3   2     1412.27     1395.63    299.86 o 
 -28   3   2      925.43      678.19    200.78 o 
 -27   3   2    10297.75     9846.37    748.88 o 
 -26   3   2      780.46      819.40    277.75 o 
 -25   3   2     9734.07    10406.93   1045.77 o 
 -24   3   2     1402.35     1486.48    287.92 o 
 -23   3   2     1073.24     1125.80    278.44 o 
 -22   3   2     2167.04     2565.05    319.88 o 
 -21   3   2     1461.26     2480.23    311.51 o 
 -20   3   2     1551.86     2026.13    285.94 o 
 -19   3   2      612.28      551.74    229.44 o 
 -18   3   2     3072.61     3523.28    311.34 o 
 -17   3   2       60.69      104.27    170.24 o 
 -16   3   2     3175.13     3536.20    299.37 o 
 -15   3   2      367.51      666.00    187.32 o 
 -14   3   2     1251.66      644.99    181.70 o 
 -13   3   2     4011.29     4667.46    223.18 o 
 -12   3   2     3681.63     3859.21    316.25 o 
 -11   3   2    50986.94    60273.15   1520.88 o 
 -10   3   2     1842.16     1769.74    150.85 o 
  -9   3   2     2682.19     2473.77    170.76 o 
  -8   3   2      210.84      386.15    133.13 o 
  -7   3   2     6609.29     4618.51    223.41 o 
  -6   3   2     4370.38     4245.81    382.46 o 
  -5   3   2    31187.87    30905.33   1630.31 o 
  -3   3   2    13591.49    16082.25    679.94 o 
  -2   3   2     6331.79     5796.56    343.42 o 
  -1   3   2     1004.93     1505.97    146.76 o 
   0   3   2     5105.14     5405.26    274.08 o 
   1   3   2    22552.51    23353.68    743.52 o 
   2   3   2     7784.22     7347.68    269.50 o 
   3   3   2     2361.54     1863.66    185.84 o 
   4   3   2     1244.08     1471.57    148.99 o 
   5   3   2     1969.09     2247.92    173.49 o 
   6   3   2       19.37      208.83    111.42 o 
   7   3   2     4948.19     4546.90    267.36 o 
   8   3   2      262.92      195.86    112.71 o 
   9   3   2      255.73       69.58    113.52 o 
  10   3   2       15.26       33.56    111.70 o 
  11   3   2      240.63      365.64    130.07 o 
  12   3   2     4189.18     4152.74    231.79 o 
  13   3   2     2414.46     1923.35    175.61 o 
  14   3   2     2272.39     2561.25    190.17 o 
  15   3   2     1891.18     2864.27    195.56 o 
  16   3   2     1946.06     2156.15    167.95 o 
  17   3   2      407.75      386.73    195.52 o 
  18   3   2     2722.52     3127.83    313.51 o 
  19   3   2      144.23      339.49    281.21 o 
  20   3   2     1151.30     1655.65    280.92 o 
  21   3   2      477.50      510.84    231.70 o 
  22   3   2      109.52     -200.72    200.72 o 
  23   3   2      505.78      206.45    272.36 o 
  24   3   2      352.38      151.98    290.27 o 
  25   3   2      149.35      287.58    267.50 o 
  26   3   2        5.37      -35.66    236.73 o 
  27   3   2     5496.49     6745.56    516.18 o 
  28   3   2     1810.91     1514.31    339.80 o 
  29   3   2     3581.63     4308.77    608.02 o 
  30   3   2     1433.75     2299.34    507.45 o 
  31   3   2      675.85      920.45    445.62 o 
  32   3   2     1016.33     1036.34    455.51 o 
  33   3   2      423.05     1031.87    472.64 o 
  34   3   2     1234.83     1713.57    509.46 o 
  35   3   2       85.02      741.97    452.94 o 
  36   3   2      817.56     1153.86    536.63 o 
  37   3   2     1041.20     1088.43    538.78 o 
 -38   4   2      532.09      513.33    379.16 o 
 -37   4   2      119.72     -367.08    367.08 o 
 -36   4   2      133.79     -238.50    394.99 o 
 -35   4   2      144.92      502.05    430.43 o 
 -34   4   2       42.30       69.42    401.19 o 
 -33   4   2      319.15      653.24    425.43 o 
 -32   4   2      280.60       20.51    520.94 o 
 -31   4   2      537.57      583.60    495.84 o 
 -30   4   2      207.02       24.09    217.74 o 
 -29   4   2      929.36     1800.60    417.63 o 
 -28   4   2     1456.25     2316.16    319.02 o 
 -27   4   2     1293.24     2106.67    363.68 o 
 -26   4   2     4712.74     6204.84    494.30 o 
 -25   4   2     1169.67     2474.70    371.44 o 
 -24   4   2     6887.46     8257.16    796.76 o 
 -23   4   2     3525.83     4181.99    404.51 o 
 -22   4   2     5260.65     5277.27    484.04 o 
 -21   4   2       41.24      -91.99    208.95 o 
 -20   4   2     1228.12      908.40    256.82 o 
 -19   4   2      768.64      635.62    395.39 o 
 -18   4   2        0.53       67.21    299.88 o 
 -17   4   2     2942.66     2631.10    359.79 o 
 -16   4   2      377.74      324.38    349.60 o 
 -15   4   2     2044.65     2533.47    197.71 o 
 -14   4   2     3536.45     3943.10    355.12 o 
 -13   4   2      747.41      665.04    118.99 o 
 -12   4   2    12116.36    12309.81    476.92 o 
 -11   4   2     7340.24     6818.58    452.74 o 
 -10   4   2    13583.29    14608.48    743.79 o 
  -9   4   2     2814.85     1807.65    185.27 o 
  -8   4   2    23251.29    21792.55    766.13 o 
  -7   4   2    20644.10    27673.21    897.49 o 
  -6   4   2    21032.36    19343.33    673.52 o 
  -5   4   2     4523.71     5611.13    589.98 o 
  -4   4   2     5822.63     6022.84    680.99 o 
  -3   4   2      184.25      277.71    169.79 o 
  -2   4   2       47.33     -137.58    137.58 o 
  -1   4   2     3576.57     3916.46    328.42 o 
   0   4   2     5078.46     4591.06    244.63 o 
   1   4   2     3173.79     1697.72    201.13 o 
   2   4   2     5601.52     6311.46    325.60 o 
   3   4   2      791.60     1665.12    163.48 o 
   4   4   2    12988.21    12059.88    397.24 o 
   5   4   2     7569.78     8769.32    292.92 o 
   6   4   2    24690.87    25290.32    712.39 o 
   7   4   2     7834.18     7936.85    344.95 o 
   8   4   2    22056.52    21992.29    665.58 o 
   9   4   2     5203.16     8374.75    356.78 o 
  10   4   2    11942.17    11196.70    415.17 o 
  11   4   2      423.55     1029.46    175.22 o 
  12   4   2     4328.95     4156.51    260.19 o 
  13   4   2     2575.10     2930.44    228.81 o 
  14   4   2      655.60      713.33    162.41 o 
  15   4   2     1871.73     2954.39    328.33 o 
  16   4   2       34.70     -174.81    174.81 o 
  17   4   2     4202.28     4348.63    380.03 o 
  18   4   2      810.97      640.80    243.10 o 
  19   4   2      400.09      514.93    327.00 o 
  20   4   2     3377.32     3755.01    383.87 o 
  21   4   2     1315.03     2008.51    324.27 o 
  22   4   2    10449.74    10359.19    600.27 o 
  23   4   2     7326.69    10399.92    915.76 o 
  24   4   2     5590.72     4838.13    453.99 o 
  25   4   2     1266.88     2581.07    368.62 o 
  26   4   2      705.90      950.96    310.31 o 
  27   4   2     1025.32     1021.59    324.83 o 
  28   4   2      678.48      905.93    332.32 o 
  29   4   2      103.32      311.46    300.59 o 
  30   4   2      546.78      714.59    341.95 o 
  31   4   2       66.17      115.79    380.98 o 
  32   4   2       44.13     -437.25    539.77 o 
  33   4   2        4.06      -57.53    407.97 o 
  34   4   2        4.45     -161.21    564.88 o 
  35   4   2       80.05      -99.84    431.33 o 
  36   4   2      248.07      350.63    460.54 o 
 -36   5   2     2434.02     1946.21    541.39 o 
 -35   5   2       26.16      249.99    417.27 o 
 -34   5   2     1920.00     2023.13    528.09 o 
 -33   5   2      232.48      317.41    417.98 o 
 -32   5   2      716.51      956.18    295.27 o 
 -31   5   2      602.52      487.78    259.01 o 
 -30   5   2      565.63      549.67    256.46 o 
 -29   5   2      317.56      531.52    251.26 o 
 -28   5   2       21.78     -180.21    180.21 o 
 -27   5   2       99.61      809.47    301.75 o 
 -26   5   2      507.31      440.43    294.65 o 
 -25   5   2     3118.16     2609.50    454.52 o 
 -24   5   2     2640.72     2190.46    348.68 o 
 -23   5   2     9145.20    10522.42    613.26 o 
 -22   5   2     4784.37     4776.83    485.34 o 
 -21   5   2     1837.67     2403.03    551.61 o 
 -20   5   2     5595.33     6724.44    479.28 o 
 -19   5   2      769.05      566.40    255.28 o 
 -18   5   2     8916.47     8919.10    526.57 o 
 -17   5   2      407.88      662.35    233.73 o 
 -16   5   2     8401.84     9156.43    516.83 o 
 -15   5   2      137.94      772.71    295.71 o 
 -14   5   2     3210.59     2664.41    192.41 o 
 -13   5   2      133.42      321.83    127.37 o 
 -12   5   2      260.41      275.07    122.44 o 
 -11   5   2     2316.69     2599.39    260.21 o 
 -10   5   2     1023.29     1029.48    196.10 o 
  -9   5   2    12253.70    16417.24    625.39 o 
  -8   5   2       74.17      155.93    201.43 o 
  -7   5   2    16854.68    17451.85    835.16 o 
  -6   5   2     5510.53     5772.99    346.69 o 
  -5   5   2      377.59     -130.31    169.46 o 
  -4   5   2    15075.66    14860.45    721.41 o 
  -3   5   2       10.43      576.69    291.85 o 
  -2   5   2    14856.79    14293.76    700.84 o 
  -1   5   2     1813.96     2438.06    258.42 o 
   0   5   2     9189.13     8673.64    417.74 o 
   1   5   2     1137.76     2073.80    241.75 o 
   2   5   2    11174.41    11227.29    488.63 o 
   3   5   2    26907.89    27749.90   1246.06 o 
   4   5   2     5286.43     5402.46    307.11 o 
   5   5   2     8805.97    10646.39    462.42 o 
   6   5   2       55.66      184.37    115.88 o 
   7   5   2      213.53      291.30    128.00 o 
   8   5   2      336.26      366.86    128.67 o 
   9   5   2     7175.87     9247.69    508.02 o 
  10   5   2     1864.07     2615.78    239.18 o 
  11   5   2     5361.52     6970.78    430.31 o 
  12   5   2     7136.65     6973.37    355.62 o 
  13   5   2      583.82     1105.51    230.35 o 
  14   5   2     7735.43     8123.60    487.85 o 
  15   5   2      105.89      140.77    270.09 o 
  16   5   2     7537.91     7413.14    479.28 o 
  17   5   2       16.85      323.28    250.74 o 
  18   5   2     8102.06     9227.97    547.11 o 
  19   5   2     2171.71     2250.11    361.71 o 
  20   5   2     4217.64     3691.05    498.43 o 
  21   5   2       37.55      132.08    253.19 o 
  22   5   2     1214.99     1148.84    307.72 o 
  23   5   2       30.85      162.06    250.77 o 
  24   5   2       86.11       42.82    256.01 o 
  25   5   2     1925.90     1987.09    617.49 o 
  26   5   2      621.86      576.12    304.96 o 
  27   5   2      855.79      761.51    515.81 o 
  28   5   2      796.55      219.69    563.64 o 
  29   5   2       80.39      460.17    318.32 o 
  30   5   2     1334.70      991.03    370.28 o 
  31   5   2       27.89      404.02    334.99 o 
  32   5   2     2036.20     1320.55    490.27 o 
  33   5   2       17.62     1009.48    484.33 o 
  34   5   2     1765.43     1804.79    543.33 o 
 -34   6   2      267.89     1434.41    718.65 o 
 -33   6   2     2237.83     1451.39    355.04 o 
 -32   6   2     1176.52      674.07    298.25 o 
 -31   6   2     2915.38     2785.72    381.79 o 
 -30   6   2     1519.92     1769.15    331.19 o 
 -29   6   2     2840.62     2668.99    367.20 o 
 -28   6   2     1016.51      841.89    271.34 o 
 -27   6   2        9.00     -114.75    211.80 o 
 -26   6   2     4944.72     5847.23    456.63 o 
 -25   6   2     2798.39     2723.63    412.73 o 
 -24   6   2     4117.60     4120.80    443.71 o 
 -23   6   2     5338.47     5443.90    594.18 o 
 -22   6   2      301.54      264.88    351.79 o 
 -21   6   2     8170.53     7986.46    626.58 o 
 -20   6   2       10.73       92.17    238.25 o 
 -19   6   2     8619.12    10318.12    596.98 o 
 -18   6   2     1010.46      690.57    269.21 o 
 -17   6   2     9509.63    10930.75    917.87 o 
 -16   6   2     4979.60     3918.77    386.81 o 
 -15   6   2    14478.38    15552.72    849.90 o 
 -14   6   2     5764.50     5151.47    510.86 o 
 -13   6   2     6029.79     7137.14    356.25 o 
 -12   6   2     7289.82     7931.16    692.13 o 
 -11   6   2      994.92     1297.78    232.82 o 
 -10   6   2    11067.66    10799.86    516.93 o 
  -9   6   2        1.68      189.79    188.75 o 
  -8   6   2    10445.56    10223.41    554.97 o 
  -7   6   2     1436.61     2794.39    297.75 o 
  -6   6   2     9833.43     8802.03   1791.92 o 
  -5   6   2     8971.39     8493.41    554.93 o 
  -4   6   2     1285.77     1254.72    292.51 o 
  -3   6   2    14211.81    15195.31    941.46 o 
  -2   6   2        0.28       47.00    148.23 o 
  -1   6   2    19131.67    20791.98    780.62 o 
   0   6   2       70.44      185.95    172.29 o 
   1   6   2    15795.17    14530.21    611.73 o 
   2   6   2     2971.73     3393.75    307.23 o 
   3   6   2     1105.28     1341.46    211.08 o 
   4   6   2     6154.05     5738.15    506.41 o 
   5   6   2     1173.47     1319.48    194.89 o 
   6   6   2     9569.52    10318.89    369.59 o 
   7   6   2        6.77      -22.14    157.48 o 
   8   6   2    13977.58    13794.22    619.90 o 
   9   6   2      291.71      358.71    273.91 o 
  10   6   2    10656.93    10166.24    534.04 o 
  11   6   2     1379.89     1568.67    275.06 o 
  12   6   2     2300.36     1936.94    289.90 o 
  13   6   2     5061.18     6473.74    709.26 o 
  14   6   2      355.37      392.07    244.10 o 
  15   6   2    11324.94    12336.88    637.65 o 
  16   6   2       12.10      -27.09    238.17 o 
  17   6   2     3134.30     3665.22    406.82 o 
  18   6   2     1319.54     1764.62    414.45 o 
  19   6   2     1154.31     1092.25    301.33 o 
  20   6   2     4323.57     4817.05    453.88 o 
  21   6   2      971.90     1651.62    460.30 o 
  22   6   2     8479.91     8040.96    646.69 o 
  23   6   2        5.86      426.76    452.69 o 
  24   6   2     4612.77     4608.23    734.08 o 
  25   6   2      389.52      415.06    308.70 o 
  26   6   2     2621.70     2926.66    427.03 o 
  27   6   2      834.17     1066.99    357.20 o 
  28   6   2     1014.02      786.23    361.59 o 
  29   6   2     2640.66     3075.95    479.50 o 
  30   6   2      186.28      409.84    351.46 o 
  31   6   2     4516.92     4942.65    586.23 o 
  32   6   2       64.48        4.64    360.67 o 
 -31   7   2     3178.33     3016.33    419.66 o 
 -30   7   2       22.91      -74.29    268.65 o 
 -29   7   2     6041.67     6503.18    740.81 o 
 -28   7   2       12.78      143.70    291.71 o 
 -27   7   2     6784.26     7973.66    545.89 o 
 -26   7   2      301.99      362.04    272.10 o 
 -25   7   2    10467.64    11773.73    566.42 o 
 -24   7   2     1051.67      820.09    245.56 o 
 -23   7   2    10758.26    11500.53    827.72 o 
 -22   7   2     1184.72      653.11    356.61 o 
 -21   7   2     1289.85      864.48    307.49 o 
 -20   7   2      151.80      -34.00    308.51 o 
 -19   7   2     2094.79     2637.62    464.19 o 
 -18   7   2      930.52      731.01    350.53 o 
 -17   7   2     3275.09     3381.95    486.42 o 
 -16   7   2     1823.49     2838.36    448.76 o 
 -15   7   2    10562.76    11620.74   1318.05 o 
 -14   7   2      736.64     1371.12    596.26 o 
 -13   7   2    23805.97    24388.12   1173.75 o 
 -12   7   2      152.17      918.84    338.93 o 
 -11   7   2    22461.81    23041.56    754.96 o 
 -10   7   2       48.64      152.87    175.32 o 
  -9   7   2    16741.93    19712.26    794.60 o 
  -8   7   2       65.76      123.37    204.31 o 
  -7   7   2     8942.32     9626.03   1188.41 o 
  -6   7   2      193.08       24.72    227.91 o 
  -5   7   2      148.63      166.72    180.35 o 
  -4   7   2      696.63      980.53    220.14 o 
  -3   7   2      420.59      402.07    420.23 o 
  -2   7   2     5914.46     6209.47    577.45 o 
  -1   7   2       79.11      170.35    202.84 o 
   0   7   2     1595.69     1943.30    290.65 o 
   1   7   2     8454.71     9429.91    533.08 o 
   2   7   2      558.39      351.06    213.37 o 
   3   7   2    11353.02    12457.45    494.47 o 
   4   7   2     1136.14     1094.51    248.64 o 
   5   7   2     8036.24     9288.94    556.28 o 
   6   7   2      125.79      311.86    183.26 o 
   7   7   2    17947.23    21285.58    716.66 o 
   8   7   2        2.90     -112.98    212.51 o 
   9   7   2    16680.61    18795.96    785.74 o 
  10   7   2      724.46      343.13    241.35 o 
  11   7   2    16747.24    16971.14    931.72 o 
  12   7   2     2838.55     4318.79    522.76 o 
  13   7   2    16522.80    15230.63   1142.31 o 
  14   7   2     2054.03     2176.02    420.50 o 
  15   7   2     3342.33     3496.03    775.14 o 
  16   7   2     1144.12      990.37    363.19 o 
  17   7   2     1506.58     2356.11    486.42 o 
  18   7   2     2125.39     2356.77    376.46 o 
  19   7   2     6153.36     7837.81    573.20 o 
  20   7   2     1396.97     1143.21    332.92 o 
  21   7   2    10359.67    11230.38    690.42 o 
  22   7   2      969.05      789.12    326.31 o 
  23   7   2    10191.76    10014.09    680.11 o 
  24   7   2      209.53       72.63    292.37 o 
  25   7   2     7568.15     7936.64    633.95 o 
  26   7   2        2.16     -142.12    307.44 o 
  27   7   2     7693.96     9199.86    709.77 o 
  28   7   2        3.48      375.73    335.95 o 
  29   7   2     3219.41     3206.58    502.70 o 
  30   7   2      141.40      -20.27    347.89 o 
 -28   8   2      212.55      824.56    313.44 o 
 -27   8   2       99.64      161.93    315.60 o 
 -26   8   2      296.94      274.66    380.55 o 
 -25   8   2      407.40      725.62    358.11 o 
 -24   8   2       70.68      333.13    311.15 o 
 -23   8   2     3976.15     3671.97    491.78 o 
 -22   8   2        3.52      110.70    298.13 o 
 -21   8   2     7917.83     8449.91    832.45 o 
 -20   8   2       22.18       25.77    248.71 o 
 -19   8   2    10592.95    11488.61    622.79 o 
 -18   8   2      658.32      650.09    266.44 o 
 -17   8   2    15102.32    16468.95    714.67 o 
 -16   8   2      563.65      344.75    244.90 o 
 -15   8   2    12128.46    14642.71    677.24 o 
 -14   8   2      430.87      901.82    242.13 o 
 -13   8   2     9035.14     9743.02    538.42 o 
 -12   8   2      703.43      640.18    221.86 o 
 -11   8   2     3649.39     4550.56    390.45 o 
 -10   8   2      987.49      877.54    243.81 o 
  -9   8   2      270.61      333.87    166.28 o 
  -8   8   2     1733.00     1760.28    209.59 o 
  -7   8   2     1089.88      778.47    316.11 o 
  -6   8   2     2891.79     2726.31    477.42 o 
  -5   8   2     6182.13     6413.25    495.49 o 
  -4   8   2      319.38      363.48    412.87 o 
  -3   8   2    33397.40    36745.96   1321.35 o 
  -2   8   2     2188.85     1874.50    346.03 o 
  -1   8   2    37021.98    41901.64   1600.73 o 
   0   8   2      513.09      882.79    490.63 o 
   1   8   2    17527.10    19300.47    832.17 o 
   2   8   2      458.84      650.66    271.78 o 
   3   8   2    15449.47    19822.22    843.84 o 
   4   8   2      272.51      131.02    236.09 o 
   5   8   2     4069.14     5586.14    389.60 o 
   6   8   2       83.32       -1.42    189.33 o 
   7   8   2       73.53      255.47    338.34 o 
   8   8   2       19.50     -218.62    218.62 o 
   9   8   2     2165.09     2184.43    424.95 o 
  10   8   2      258.32      397.95    308.92 o 
  11   8   2     8250.62     6665.81    765.72 o 
  12   8   2        1.64      490.49    328.83 o 
  13   8   2    16842.53    18554.96   1050.82 o 
  14   8   2       26.20      915.63    378.90 o 
  15   8   2    16932.23    17784.06   1028.23 o 
  16   8   2       95.28      195.20    352.31 o 
  17   8   2    15708.33    18142.54   1058.93 o 
  18   8   2      389.09      799.27    404.62 o 
  19   8   2     9651.79    10671.19    865.77 o 
  20   8   2      195.14      -93.80    442.49 o 
  21   8   2     2245.94     2675.84    545.51 o 
  22   8   2       10.68      219.75    376.75 o 
  23   8   2      905.70      688.51    415.45 o 
  24   8   2       16.02      157.24    314.50 o 
  25   8   2        6.21     -124.17    299.16 o 
  26   8   2       37.14     -288.21    306.95 o 
  27   8   2      732.52      235.90    350.20 o 
 -24   9   2      444.01      372.56    370.65 o 
 -23   9   2     3080.35     3193.95    479.51 o 
 -22   9   2       17.68      -52.27    304.79 o 
 -21   9   2     1664.75     2185.47    510.68 o 
 -20   9   2      493.01      555.83    311.15 o 
 -19   9   2      307.86      513.46    317.11 o 
 -18   9   2      800.21      821.68    408.18 o 
 -17   9   2       10.96      -58.55    261.28 o 
 -16   9   2     1347.82     1046.72    329.77 o 
 -15   9   2     2627.92     2942.85    420.69 o 
 -14   9   2     3351.83     2291.54    377.45 o 
 -13   9   2     7719.72     9608.03    643.78 o 
 -12   9   2     4170.64     4038.91    443.53 o 
 -11   9   2    12621.95    15946.79   1393.19 o 
 -10   9   2     2868.91     2792.40    464.67 o 
  -9   9   2    17785.52    17457.98    842.77 o 
  -8   9   2      946.58     1143.09    314.50 o 
  -7   9   2    16589.18    18314.75    765.08 o 
  -6   9   2        9.86      253.17    193.08 o 
  -5   9   2    10723.23    12168.83    483.03 o 
  -4   9   2      348.68      521.56    383.01 o 
  -3   9   2     5178.05     5690.00    583.51 o 
  -2   9   2      344.10      552.44    273.74 o 
  -1   9   2     2813.43     3537.79    424.33 o 
   0   9   2     3592.98     2922.55    401.73 o 
   1   9   2     1864.24     2391.07    380.41 o 
   2   9   2     6072.25     5703.10    506.33 o 
   3   9   2     8947.42    10751.12    664.24 o 
   4   9   2     1001.13      762.29    422.43 o 
   5   9   2    10868.36    13305.67    627.18 o 
   6   9   2       21.85      455.79    416.62 o 
   7   9   2    13737.64    15376.66    966.01 o 
   8   9   2      117.63      340.77    347.35 o 
   9   9   2    10146.26    10911.18    972.85 o 
  10   9   2      206.65      514.27    348.37 o 
  11   9   2     7145.36     8816.47    771.27 o 
  12   9   2      345.72      871.74    382.87 o 
  13   9   2     6728.30     8268.87   1390.23 o 
  14   9   2      854.30      855.82    394.84 o 
  15   9   2     3077.71     3964.09    624.50 o 
  16   9   2     2443.51     1699.73    467.37 o 
  17   9   2      476.87      851.25    426.88 o 
  18   9   2      877.27      739.47    433.85 o 
  19   9   2     3250.05     3079.84    584.73 o 
  20   9   2       38.43      741.97    438.44 o 
  21   9   2     3987.60     3814.19    652.08 o 
  22   9   2      131.02      378.79    426.12 o 
 -18  10   2      199.79      446.62    328.86 o 
 -17  10   2     3823.33     4132.86    702.00 o 
 -16  10   2       82.04      585.20    326.98 o 
 -15  10   2     3259.58     3349.03    820.18 o 
 -14  10   2      533.85     1199.93    629.94 o 
 -13  10   2     1853.05     1258.26    371.27 o 
 -12  10   2     2023.06     1237.40    355.36 o 
 -11  10   2      220.80       10.55    254.72 o 
 -10  10   2     3715.98     2364.77    402.19 o 
  -9  10   2        3.07      778.32    315.05 o 
  -8  10   2     4806.24     3371.10    793.10 o 
  -7  10   2      319.95      363.58    306.33 o 
  -6  10   2     5602.09     4746.71    571.64 o 
  -5  10   2     2441.43     3781.71    353.02 o 
  -4  10   2     4202.36     3015.05    364.74 o 
  -3  10   2     7399.19     8948.30    697.92 o 
  -2  10   2      923.71      826.82    288.58 o 
  -1  10   2     8104.01    10837.64    717.85 o 
   0  10   2        2.24     -202.27    314.36 o 
   1  10   2     3933.61     5004.38    604.57 o 
   2  10   2       25.29     -233.29    288.21 o 
   3  10   2     2094.06     1960.30    670.64 o 
   4  10   2      637.50      375.95    327.09 o 
   5  10   2      812.12     1377.25    422.67 o 
   6  10   2     3533.01     3246.07    702.96 o 
   7  10   2        9.34      -72.34    343.22 o 
   8  10   2     4049.75     3051.02    539.88 o 
   9  10   2     1047.32      900.12    394.08 o 
  10  10   2     3467.76     3393.46    563.48 o 
  11  10   2     1781.42     2798.50    524.24 o 
  12  10   2     3161.32     2363.56    516.38 o 
  13  10   2     2960.92     5021.04    674.36 o 
  14  10   2      869.08      948.18    428.12 o 
  15  10   2     4885.74     5600.00    709.27 o 
  16  10   2        7.83      676.65    449.50 o 
  -7  11   2     1354.69     1829.90    558.60 o 
  -6  11   2     3256.17     2275.30    624.50 o 
  -5  11   2      866.81      637.91    477.01 o 
  -4  11   2     5345.09     5192.91    737.48 o 
  -3  11   2      465.65     1259.44    348.20 o 
  -2  11   2     7244.83     7243.72    680.35 o 
  -1  11   2      236.02      -40.34    314.21 o 
   0  11   2     8323.17     6637.42    553.38 o 
   1  11   2        3.13     -289.91    289.91 o 
   2  11   2     4801.39     4343.91    485.58 o 
   3  11   2      116.59      462.89    335.36 o 
   4  11   2     1715.59     1161.71    381.66 o 
   5  11   2      343.13      305.50    475.88 o 
 -40   1   3       91.79      825.86    461.50 o 
 -39   1   3      203.36     -176.05    401.63 o 
 -38   1   3      129.60     -375.69    894.39 o 
 -37   1   3      313.93      824.54    463.72 o 
 -36   1   3       75.71      391.01    401.48 o 
 -35   1   3      705.98      531.09    398.76 o 
 -34   1   3      487.58      679.79    403.79 o 
 -33   1   3     4650.39     4278.05    594.71 o 
 -32   1   3     1223.19       85.05    233.73 o 
 -31   1   3     4443.72     4931.50   1418.47 o 
 -30   1   3      253.57       67.93    206.28 o 
 -29   1   3     1218.67     2069.57    507.81 o 
 -28   1   3      292.89      797.11    337.30 o 
 -27   1   3     4245.75     5939.23    587.03 o 
 -26   1   3      469.99      202.29    285.93 o 
 -25   1   3     2339.80     2139.55    204.85 o 
 -24   1   3        6.56     -126.01    126.01 o 
 -23   1   3      309.46      345.60    136.60 o 
 -22   1   3     2211.22     1832.92    171.69 o 
 -21   1   3     5665.58     6811.39    320.55 o 
 -20   1   3     5218.50     4618.84    225.11 o 
 -19   1   3    11100.16    12240.90    331.35 o 
 -18   1   3     2641.53     3423.11    164.67 o 
 -17   1   3     6299.71     9258.42    264.73 o 
 -16   1   3     4150.76     3944.13    158.99 o 
 -15   1   3    16614.22    17055.78    405.15 o 
 -14   1   3     4694.11     4243.28    158.56 o 
 -13   1   3    21489.90    22689.19    502.23 o 
 -12   1   3     8136.59     8616.41    289.75 o 
 -10   1   3     5198.82     5463.83    326.15 o 
  -9   1   3    15595.31    13206.49    342.48 o 
  -8   1   3     3243.66     2756.92    118.95 o 
  -7   1   3      845.32      328.69    102.07 o 
  -6   1   3    49584.75    33445.52   1087.23 o 
  -5   1   3    81222.93    65460.21   3577.50 o 
  -4   1   3    29123.49    19373.59    839.21 o 
  -3   1   3    12100.86     8015.00    502.11 o 
  -2   1   3      457.16      299.48     91.01 o 
  -1   1   3      216.55      564.34    105.41 o 
   0   1   3     2929.45     2110.41    326.37 o 
   1   1   3     6155.17     3564.66    210.77 o 
   2   1   3     1581.87     2252.84    146.99 o 
   3   1   3     7270.08     8450.76    310.33 o 
   4   1   3     1233.85     1196.77    125.04 o 
   5   1   3    11911.30    12345.66    758.28 o 
   6   1   3     2945.08     1856.79    130.81 o 
   7   1   3     8152.62     7567.94    312.05 o 
   8   1   3      994.77     1396.34    150.38 o 
   9   1   3     5027.80     7143.64    274.82 o 
  10   1   3      147.03      282.05    105.07 o 
  11   1   3      538.55       36.76     96.82 o 
  12   1   3       78.42      166.57    104.42 o 
  13   1   3     4845.27     4625.45    233.46 o 
  14   1   3      179.87      382.10    118.71 o 
  15   1   3      368.65      677.82    128.55 o 
  16   1   3      299.75      255.32    141.00 o 
  17   1   3      703.82      775.38    141.32 o 
  18   1   3       44.12      -17.51    118.22 o 
  19   1   3     1067.40     1138.74    246.41 o 
  20   1   3      164.90      244.55    248.22 o 
  21   1   3     1062.54     1514.58    254.82 o 
  22   1   3       79.18      122.72    200.83 o 
  23   1   3       63.33      236.58    223.16 o 
  24   1   3        5.52      188.63    230.52 o 
  25   1   3      692.83      498.83    330.62 o 
  26   1   3       35.33     -160.47    316.74 o 
  27   1   3        2.07       24.93    325.63 o 
  28   1   3      475.96      229.13    350.53 o 
  29   1   3      605.48      690.76    391.34 o 
  30   1   3     1355.46     1169.66    427.85 o 
  31   1   3      929.01      783.45    784.55 o 
  32   1   3     1534.96      489.99    418.96 o 
  33   1   3      823.12       11.33    397.19 o 
  34   1   3      731.16      583.71    430.50 o 
  35   1   3      857.57     1243.77    520.78 o 
  36   1   3      311.51      346.59    438.77 o 
  37   1   3      430.71     -418.54    418.54 o 
  38   1   3      120.32      -89.92    432.49 o 
 -40   2   3      250.75     -410.36    410.36 o 
 -39   2   3     2616.25     3645.57    645.19 o 
 -38   2   3      186.10        8.63    382.86 o 
 -37   2   3     2371.75     3028.38    825.35 o 
 -36   2   3        0.96      117.01    312.33 o 
 -35   2   3       63.80      459.64    326.53 o 
 -34   2   3      544.59       49.47    279.94 o 
 -33   2   3       20.64      535.57    301.62 o 
 -32   2   3      814.74     1183.02    331.41 o 
 -31   2   3       65.06      193.27    341.65 o 
 -30   2   3     2957.20     2193.72    577.43 o 
 -29   2   3    13240.03    12628.63    863.00 o 
 -28   2   3     8762.69     8120.96   1048.16 o 
 -27   2   3    31343.41    32767.91    995.07 o 
 -26   2   3     7298.99     6732.87    382.04 o 
 -25   2   3    20466.72    20467.18    690.43 o 
 -24   2   3     6361.46     4596.02    309.85 o 
 -23   2   3    25323.01    28120.03    849.15 o 
 -22   2   3     2717.31     2381.89    231.71 o 
 -21   2   3     6875.55     6656.35    339.02 o 
 -20   2   3       39.03       19.98    134.26 o 
 -19   2   3      961.81     1225.39    170.57 o 
 -18   2   3     3369.72     3346.98    214.86 o 
 -17   2   3      195.47      306.82    129.10 o 
 -16   2   3     5634.99     5023.03    346.97 o 
 -15   2   3     3936.00     3150.08    254.80 o 
 -14   2   3    11267.30     9192.60    413.49 o 
 -13   2   3    18139.92    18729.11    657.98 o 
 -12   2   3     9550.36     9569.77    409.93 o 
 -11   2   3    17652.06    14550.35    432.97 o 
 -10   2   3     9690.82     7594.21    226.52 o 
  -9   2   3    71043.63    81381.86   1774.70 o 
  -8   2   3    64998.37    58641.85   1293.37 o 
  -7   2   3    90318.24    88861.72   1913.56 o 
  -6   2   3     4691.93     5446.26    754.87 o 
  -5   2   3     4171.66     4575.52    376.59 o 
  -4   2   3    21760.88    27171.66   1638.90 o 
  -3   2   3     2894.30     2459.18    155.82 o 
  -2   2   3     2445.41     3509.02    257.28 o 
  -1   2   3    12087.20    10525.09    378.67 o 
   0   2   3      881.85     1206.36    137.00 o 
   2   2   3     2865.97     2108.93    158.39 o 
   3   2   3      742.77      684.96    253.66 o 
   4   2   3     6329.08     6628.15    665.77 o 
   5   2   3    15716.07    18700.12    597.00 o 
   6   2   3    21277.00    17974.29    842.51 o 
   7   2   3    48749.25    48023.89   1218.03 o 
   8   2   3    40601.90    34781.48    912.63 o 
   9   2   3    66470.82    60676.05   1519.23 o 
  10   2   3    20403.03    16370.94    497.12 o 
  11   2   3    37685.47    33705.49    899.74 o 
  12   2   3    17166.63    15084.55    474.30 o 
  13   2   3    45535.91    45866.60   1196.32 o 
  14   2   3     6958.98     7746.66   1126.16 o 
  15   2   3    13634.46    14921.96    484.65 o 
  16   2   3      163.12      254.19    152.20 o 
  17   2   3      907.27      628.40    130.33 o 
  18   2   3     2040.09     2760.13    195.50 o 
  19   2   3     2636.98     2924.71    307.03 o 
  20   2   3     6000.50     4163.38    379.22 o 
  21   2   3     7450.50     6804.51    445.88 o 
  22   2   3    13019.56    12016.99    594.22 o 
  23   2   3    13042.38    12464.49    622.48 o 
  24   2   3    10638.79    10188.73    706.15 o 
  25   2   3     7175.03     6889.76    487.86 o 
  26   2   3     1779.07     1713.78    317.99 o 
  27   2   3     4346.52     4796.28    649.61 o 
  28   2   3     2275.69     3077.32    586.85 o 
  29   2   3     4334.01     4430.73   1136.03 o 
  30   2   3     1451.63     1084.66    419.38 o 
  31   2   3     1912.46     1363.74    649.61 o 
  32   2   3        3.29      270.83    611.95 o 
  33   2   3       73.61      960.45    432.70 o 
  34   2   3      942.09      814.48    753.17 o 
  35   2   3      652.71      779.57    630.78 o 
  36   2   3     2591.95     3306.86    666.60 o 
  37   2   3     2294.80     2821.97   1239.59 o 
  38   2   3     3174.92     2717.61    661.28 o 
 -39   3   3     3575.57     4626.09    576.58 o 
 -38   3   3     1543.05     1341.01    413.35 o 
 -37   3   3     6188.10     6440.32    614.12 o 
 -36   3   3     2773.24     3389.83    487.61 o 
 -35   3   3     8102.00     7447.94    625.25 o 
 -34   3   3     3590.84     3897.77    601.06 o 
 -33   3   3     8798.88     7920.90    763.35 o 
 -32   3   3     1452.97     1519.03    427.85 o 
 -31   3   3     2778.80     3145.41    589.98 o 
 -30   3   3      281.27      933.66    382.95 o 
 -29   3   3      671.31      514.92    209.02 o 
 -28   3   3       32.36        9.22    192.68 o 
 -27   3   3     3379.01     2906.35    300.91 o 
 -26   3   3      719.02      431.49    189.34 o 
 -25   3   3     3197.69     2500.18    773.66 o 
 -24   3   3     7772.57     5771.71    357.17 o 
 -23   3   3    24606.73    26820.57    753.14 o 
 -22   3   3    10775.15    11805.97    676.07 o 
 -21   3   3    15398.12    17421.14    718.66 o 
 -20   3   3    10787.03     8982.74    492.64 o 
 -19   3   3    29788.10    30138.59   1033.94 o 
 -18   3   3    11348.80    10194.14    492.33 o 
 -17   3   3    29967.38    27692.51    949.28 o 
 -16   3   3     9514.87     9174.75    450.87 o 
 -15   3   3     5972.52     8197.06    423.69 o 
 -14   3   3      823.98     1153.94    201.77 o 
 -13   3   3    15996.43    13486.66    433.28 o 
 -12   3   3     1908.79      510.04    111.32 o 
 -11   3   3    43531.89    43916.32   1139.87 o 
 -10   3   3      769.30     1176.57    177.54 o 
  -9   3   3       91.44      129.50    144.95 o 
  -8   3   3     3487.99     3039.61    181.77 o 
  -7   3   3    25279.78    21790.87    752.46 o 
  -6   3   3    49838.18    42497.17    981.65 o 
  -5   3   3    62060.36    64857.74   2265.72 o 
  -4   3   3    73001.29    70583.30   2470.30 o 
  -3   3   3    49669.24    53154.25   1552.50 o 
  -2   3   3     9757.94    10742.51    419.95 o 
  -1   3   3    41609.56    37896.18   1074.43 o 
   0   3   3    26828.37    18257.00    525.82 o 
   1   3   3    46280.90    42694.05   1086.29 o 
   2   3   3    13271.13    13900.51    993.72 o 
   3   3   3    13607.75    13177.79    469.89 o 
   4   3   3     5031.67     3524.67    543.55 o 
   5   3   3      387.09      303.90    115.51 o 
   6   3   3        1.75      404.70    121.79 o 
   7   3   3     2979.57     2337.57    180.89 o 
   8   3   3      393.25      309.28    120.98 o 
   9   3   3     4254.00     5437.90    317.98 o 
  10   3   3     7700.20     6155.50    285.51 o 
  11   3   3    44058.25    39709.51   1060.97 o 
  12   3   3    34671.10    28757.55    812.11 o 
  13   3   3    29546.94    26786.15    771.63 o 
  14   3   3    20176.25    20166.63    616.69 o 
  15   3   3    28053.24    30308.20    858.44 o 
  16   3   3    25054.36    22854.58    688.64 o 
  17   3   3    33241.07    28384.77    997.69 o 
  18   3   3    12359.40    13118.22    752.88 o 
  19   3   3     9861.61    10286.45    729.18 o 
  20   3   3     3995.36     4311.60    449.66 o 
  21   3   3     3297.11     2966.46    395.53 o 
  22   3   3      767.22      656.93    248.32 o 
  23   3   3     1682.35     2055.92    325.62 o 
  24   3   3     1831.03     2050.73    387.20 o 
  25   3   3        1.01     -227.02    227.02 o 
  26   3   3     1065.93     1789.71    337.65 o 
  27   3   3     2370.11     2257.15    362.52 o 
  28   3   3     9621.54     9327.46    607.40 o 
  29   3   3     7549.88     6713.54    709.43 o 
  30   3   3     8038.77     8460.96    787.68 o 
  31   3   3     6616.21     6120.05    710.56 o 
  32   3   3     7814.15     7690.67    794.42 o 
  33   3   3     7758.97     8239.79   1569.11 o 
  34   3   3     7977.06     7899.11   1267.84 o 
  35   3   3     6929.55     6102.08    772.08 o 
  36   3   3     4377.64     4046.92    678.33 o 
  37   3   3     2934.56     3241.04    664.61 o 
 -38   4   3      441.97      595.38    375.80 o 
 -37   4   3      476.08      549.68    370.40 o 
 -36   4   3        1.72     -306.27    306.27 o 
 -35   4   3       88.84      243.08    391.25 o 
 -34   4   3      252.55      403.74    401.48 o 
 -33   4   3     1492.48     1734.04    485.96 o 
 -32   4   3     1151.10     1277.25    430.50 o 
 -31   4   3     3048.82     3455.65    572.46 o 
 -30   4   3     2367.02     2252.57    324.78 o 
 -29   4   3     9041.08     9648.02    523.02 o 
 -28   4   3     5372.25     4219.69    443.90 o 
 -27   4   3    25935.53    27815.61    921.20 o 
 -26   4   3    13342.00    11613.13    557.14 o 
 -25   4   3    24871.92    24543.44    827.18 o 
 -24   4   3     8755.00     7128.58    377.70 o 
 -23   4   3    18772.78    18760.65    684.02 o 
 -22   4   3     2787.12     2191.40    418.44 o 
 -21   4   3     7524.40     7072.84    505.78 o 
 -20   4   3     1145.85     1396.65    268.55 o 
 -19   4   3      413.32      439.90    217.07 o 
 -18   4   3      198.64      272.52    203.50 o 
 -17   4   3     4189.29     4072.68    337.97 o 
 -16   4   3     6887.89     5755.76    385.96 o 
 -15   4   3    12339.35    13352.73    387.18 o 
 -14   4   3    10629.63    11129.26    506.50 o 
 -13   4   3    49968.64    50287.10   1322.49 o 
 -12   4   3    31788.15    23645.09    696.10 o 
 -11   4   3    63868.59    63307.70   1615.74 o 
 -10   4   3    30238.21    30298.72    849.76 o 
  -9   4   3    72889.46    72030.48   2099.43 o 
  -8   4   3    42712.26    35548.45   1110.52 o 
  -7   4   3   113941.80   121014.02   3413.74 o 
  -6   4   3    38077.52    35014.82   1234.95 o 
  -5   4   3    57129.01    53842.30   1618.89 o 
  -4   4   3     8017.25     8386.84    492.27 o 
  -3   4   3      718.81      920.95    173.54 o 
  -2   4   3      357.23      586.95    159.36 o 
  -1   4   3     5451.52    10089.81    426.10 o 
   0   4   3    11171.32     8408.40    322.65 o 
   1   4   3    40017.23    32326.53    870.96 o 
   2   4   3    23076.18    21269.88    614.07 o 
   3   4   3    38128.44    43352.96   1124.39 o 
   4   4   3    32626.43    27368.30    876.40 o 
   5   4   3   112314.35   115928.11   2828.20 o 
   6   4   3    59772.63    50833.87   1809.39 o 
   7   4   3    97754.60    96317.05   2397.81 o 
   8   4   3    85992.52    80832.70   2037.61 o 
   9   4   3    55209.64    51239.49   1347.78 o 
  10   4   3    21680.36    18878.71    598.76 o 
  11   4   3    20545.39    16909.91    555.80 o 
  12   4   3     5649.62     5386.98    295.72 o 
  13   4   3     1193.52      999.72    210.69 o 
  14   4   3       35.80      101.33    144.32 o 
  15   4   3       41.71     -180.53    180.53 o 
  16   4   3     1696.13     1861.98    280.12 o 
  17   4   3     1796.16     2438.18    444.50 o 
  18   4   3     5299.50     5821.17    429.94 o 
  19   4   3    12083.79    12094.67    605.01 o 
  20   4   3    10238.84     8778.57    536.13 o 
  21   4   3    27096.42    26563.29   1350.32 o 
  22   4   3    24520.83    24905.81   1222.18 o 
  23   4   3     7729.76     7045.89    514.34 o 
  24   4   3    13349.05    11629.82    657.40 o 
  25   4   3     2111.22     2012.44    350.05 o 
  26   4   3     1158.09     1106.53    326.98 o 
  27   4   3     2936.16     2714.89    463.86 o 
  28   4   3     2543.60     2163.70    388.24 o 
  29   4   3     1242.78      837.88    340.07 o 
  30   4   3     1087.15      805.25    462.00 o 
  31   4   3      398.31     -315.91    358.75 o 
  32   4   3       28.82     -224.98    400.75 o 
  33   4   3       15.83      141.83    687.27 o 
  34   4   3      260.22      175.44    463.38 o 
  35   4   3      726.65      237.13    476.96 o 
  36   4   3     1085.48     1350.36    618.23 o 
 -36   5   3     1315.60     1708.70    421.07 o 
 -35   5   3     7455.91     7533.47    805.51 o 
 -34   5   3     1704.56     1929.40   1550.28 o 
 -33   5   3     2801.05     1948.05    505.71 o 
 -32   5   3     1321.88      853.90    284.43 o 
 -31   5   3     2428.10     2709.49    478.68 o 
 -30   5   3     1777.52     2569.79    337.25 o 
 -29   5   3      695.48      755.31    295.33 o 
 -28   5   3      319.61      116.58    224.45 o 
 -27   5   3     1275.38     1512.61    282.28 o 
 -26   5   3        2.59     -176.44    197.61 o 
 -25   5   3     6307.37     6812.74    436.32 o 
 -24   5   3       18.44      492.31    198.39 o 
 -23   5   3    10987.02    11846.90    494.02 o 
 -22   5   3      807.57     1241.61    408.04 o 
 -21   5   3    11374.08    11985.17    623.71 o 
 -20   5   3     3298.24     2992.41    359.77 o 
 -19   5   3    18026.25    18784.45    778.23 o 
 -18   5   3     4172.17     3579.74    355.81 o 
 -17   5   3    20330.57    19912.27    788.16 o 
 -16   5   3     7274.52     5922.77   1030.61 o 
 -15   5   3    10045.26    11051.97    557.04 o 
 -14   5   3     3510.57     2918.97    310.12 o 
 -13   5   3     1477.45      755.35    168.93 o 
 -12   5   3      196.62       58.01    156.92 o 
 -11   5   3      384.40      801.38    182.33 o 
 -10   5   3     5196.06     5097.99    328.57 o 
  -9   5   3       93.56        6.34    143.93 o 
  -8   5   3     7613.07     8202.80    403.53 o 
  -7   5   3     5458.24     5672.97    444.54 o 
  -6   5   3     5680.92     3920.46    263.10 o 
  -5   5   3    24528.96    24832.95    747.26 o 
  -4   5   3    14451.68    13642.19    560.78 o 
  -3   5   3    39974.49    43764.23   1370.07 o 
  -2   5   3    13792.65    13898.25    566.38 o 
  -1   5   3    29291.93    27832.14    940.36 o 
   0   5   3    18282.27    14410.83    489.75 o 
   1   5   3    16307.98    16576.56    859.72 o 
   2   5   3    16179.07    15670.27    513.59 o 
   3   5   3     5165.86     5241.72    290.80 o 
   4   5   3    17098.19    18114.46    567.59 o 
   5   5   3      329.45      360.87    141.61 o 
   6   5   3     1189.14     1016.37    194.89 o 
   7   5   3       12.99      124.44    127.28 o 
   8   5   3       14.40      119.58    120.11 o 
   9   5   3     8723.81     8460.92    386.74 o 
  10   5   3     1467.70     1256.38    196.03 o 
  11   5   3    22173.44    23710.43    743.56 o 
  12   5   3    13334.91    10392.04    437.82 o 
  13   5   3    26205.07    26111.47    803.31 o 
  14   5   3    16299.84    15997.22    686.48 o 
  15   5   3    21772.06    19511.04    791.63 o 
  16   5   3    18048.99    15620.16    687.17 o 
  17   5   3    19503.16    19227.84    795.74 o 
  18   5   3    21892.81    21194.73    855.13 o 
  19   5   3    10343.95     7908.06    527.63 o 
  20   5   3    15940.66    14713.21    858.56 o 
  21   5   3     8247.79     8584.51    568.84 o 
  22   5   3     1885.65     1766.44    336.58 o 
  23   5   3      985.28      738.83    299.16 o 
  24   5   3       10.70     -209.24    253.31 o 
  25   5   3     3685.12     3467.88    885.37 o 
  26   5   3     1536.19      326.41    295.22 o 
  27   5   3     3136.86     2717.95    416.50 o 
  28   5   3     2311.49     1706.57    394.37 o 
  29   5   3     3126.79     3087.54    459.41 o 
  30   5   3     4605.75     5230.70    556.03 o 
  31   5   3     3954.61     4483.08    535.95 o 
  32   5   3     5432.17     4376.97    687.91 o 
  33   5   3     3944.98     4842.79    707.03 o 
  34   5   3     4228.28     4636.55    727.81 o 
 -34   6   3      292.87      279.40    417.11 o 
 -33   6   3     2256.79     1604.69    356.12 o 
 -32   6   3       34.61       67.72    278.75 o 
 -31   6   3     4739.33     5331.75    466.87 o 
 -30   6   3      221.21       68.06    259.23 o 
 -29   6   3     4668.30     5362.46    451.60 o 
 -28   6   3      277.78      191.54    236.16 o 
 -27   6   3    10114.61    12243.06    616.96 o 
 -26   6   3     9936.98     7638.67    489.98 o 
 -25   6   3     9259.54    10316.72    552.72 o 
 -24   6   3     7417.74     6413.52    436.97 o 
 -23   6   3     1545.63     1736.44    250.16 o 
 -22   6   3     2901.70     2407.96    289.30 o 
 -21   6   3      151.11      271.73    187.78 o 
 -20   6   3     5524.42     5407.86    402.27 o 
 -19   6   3      555.42      678.86    247.32 o 
 -18   6   3     1322.96     1983.44    326.07 o 
 -17   6   3    11771.14    12689.51    685.28 o 
 -16   6   3        7.20      481.43    269.74 o 
 -15   6   3    19921.87    22305.40   1062.37 o 
 -14   6   3      326.61      301.22    264.04 o 
 -13   6   3    19176.87    18987.83    935.65 o 
 -12   6   3     5679.64     4087.77    333.04 o 
 -11   6   3    30566.83    35583.96   1185.82 o 
 -10   6   3    13360.32    12534.68    559.80 o 
  -9   6   3    22151.48    21255.04    628.65 o 
  -8   6   3    12850.01    11362.74    430.95 o 
  -7   6   3    17603.75    18279.62    558.34 o 
  -6   6   3    26571.30    23609.91    865.24 o 
  -5   6   3     6038.92     4686.19    379.26 o 
  -4   6   3    14436.52    13987.75    607.68 o 
  -3   6   3     1524.59     1456.67    257.55 o 
  -2   6   3     2259.06     1852.44    267.37 o 
  -1   6   3     3865.20     4548.16    350.05 o 
   0   6   3     2312.79     2949.40    251.15 o 
   1   6   3     7869.68     8028.96    376.01 o 
   2   6   3     1856.42     1014.93    183.06 o 
   3   6   3     9809.73     9909.52    407.51 o 
   4   6   3     4087.84     3346.90    246.95 o 
   5   6   3    16818.85    17552.90    610.59 o 
   6   6   3     6450.86     5721.81    323.50 o 
   7   6   3    13444.10    14984.34    694.71 o 
   8   6   3    14070.13    13678.78    614.98 o 
   9   6   3    16609.61    15980.64    675.50 o 
  10   6   3    15209.50    14811.51    790.71 o 
  11   6   3     6422.43     5527.95    401.57 o 
  12   6   3     8193.41     7986.75    988.96 o 
  13   6   3      462.90      524.78    298.26 o 
  14   6   3     7988.93     9117.81    551.02 o 
  15   6   3      655.41      570.95    261.68 o 
  16   6   3     1854.92     2211.40    338.37 o 
  17   6   3     3235.25     3034.29    383.48 o 
  18   6   3     1586.06     1734.16    335.74 o 
  19   6   3     7963.78     7427.96    535.38 o 
  20   6   3     2251.42     2836.44    585.71 o 
  21   6   3    15067.43    15873.19    936.46 o 
  22   6   3     5977.33     6418.05    518.09 o 
  23   6   3     9476.47     8435.15    603.79 o 
  24   6   3     8350.29     7602.51    588.08 o 
  25   6   3     4799.40     5017.78    506.98 o 
  26   6   3     6525.24     5831.71   1008.72 o 
  27   6   3     2374.87     1313.84    379.67 o 
  28   6   3     4179.92     3514.55    693.88 o 
  29   6   3       24.16       40.75    333.15 o 
  30   6   3     2233.00     2019.96    440.79 o 
  31   6   3      525.76      795.50    388.53 o 
  32   6   3     1225.34     1155.73    410.61 o 
 -32   7   3     1530.37     1302.94    339.70 o 
 -31   7   3        1.04      436.48    290.77 o 
 -30   7   3     4404.43     4042.97    498.26 o 
 -29   7   3        7.04      213.76    277.71 o 
 -28   7   3     4294.72     3683.16    420.47 o 
 -27   7   3      622.07      608.67    300.76 o 
 -26   7   3     3840.33     3552.99    399.37 o 
 -25   7   3     3851.58     5043.26    447.09 o 
 -24   7   3     3872.85     4715.04    422.89 o 
 -23   7   3     4594.68     5903.00    526.35 o 
 -22   7   3      585.42      878.00    268.51 o 
 -21   7   3      934.61       85.80    250.43 o 
 -20   7   3      184.64      -85.07    228.40 o 
 -19   7   3      985.95     1866.31    329.62 o 
 -18   7   3     2870.85     2428.03    309.29 o 
 -17   7   3     1165.85     1234.13    255.76 o 
 -16   7   3     7026.91     6337.43    423.43 o 
 -15   7   3        9.58      168.88    215.53 o 
 -14   7   3    10666.28     9088.77    690.46 o 
 -13   7   3      930.31     1960.66    277.29 o 
 -12   7   3    12455.08    12208.87    553.74 o 
 -11   7   3     3260.45     3670.47    319.15 o 
 -10   7   3    10193.43    10175.83    650.45 o 
  -9   7   3     5932.33     6221.57    383.13 o 
  -8   7   3     7345.61     8010.98    424.79 o 
  -7   7   3     7157.85     7846.18    495.96 o 
  -6   7   3      376.49      657.82    214.70 o 
  -5   7   3     4207.39     3526.54    356.68 o 
  -4   7   3       89.28     -180.27    180.27 o 
  -3   7   3     5040.08     5999.44    425.56 o 
  -2   7   3     3075.85     2954.50    335.14 o 
  -1   7   3     1622.12     1970.47    242.41 o 
   0   7   3     3093.38     2901.52    303.48 o 
   1   7   3      206.62       52.09    227.39 o 
   2   7   3     7290.47     6140.67    409.48 o 
   3   7   3        0.48      101.58    231.01 o 
   4   7   3    11128.50    10667.48    554.23 o 
   5   7   3      461.29      973.76    259.00 o 
   6   7   3     9107.31     9721.32    558.25 o 
   7   7   3     2674.63     3907.30    406.14 o 
   8   7   3     6885.13     7087.85    485.57 o 
   9   7   3     5434.58     5086.83    422.39 o 
  10   7   3     3084.57     3687.16    384.00 o 
  11   7   3     6791.75     7785.11    661.00 o 
  12   7   3     1662.19     2396.06    429.88 o 
  13   7   3     6941.95     6282.96    613.70 o 
  14   7   3        9.44     -195.75    439.35 o 
  15   7   3     2725.46     2494.73    452.69 o 
  16   7   3     1461.06     1292.58    381.60 o 
  17   7   3      164.77      -87.22    253.13 o 
  18   7   3     6611.58     6102.53    742.21 o 
  19   7   3      353.39      884.63    305.50 o 
  20   7   3     7378.16     7668.42    580.76 o 
  21   7   3      313.10      805.08    312.23 o 
  22   7   3     4956.57     3913.67    462.23 o 
  23   7   3      730.93     1597.53    369.33 o 
  24   7   3     3864.70     3264.76    705.42 o 
  25   7   3     2035.92     1941.50    499.54 o 
  26   7   3     2816.58     3574.43    509.64 o 
  27   7   3     2053.96     2131.85    430.76 o 
  28   7   3     1214.89      796.83    405.28 o 
  29   7   3     1760.56     1400.53    418.32 o 
 -28   8   3       99.67      446.83    404.15 o 
 -27   8   3      458.45      647.89    323.66 o 
 -26   8   3      518.29      350.02    323.62 o 
 -25   8   3        5.49      181.49    318.04 o 
 -24   8   3     1200.13     1129.46    428.95 o 
 -23   8   3      119.67       60.33    329.33 o 
 -22   8   3     2636.98     2177.72    680.46 o 
 -21   8   3      457.29       34.24    320.35 o 
 -20   8   3     6180.02     6047.01    538.23 o 
 -19   8   3     2170.15     2433.18    413.23 o 
 -18   8   3     8384.22     8925.42    625.80 o 
 -17   8   3     4669.98     4954.31    486.58 o 
 -16   8   3     9127.19     8241.25    583.44 o 
 -15   8   3     2921.22     3946.41    514.48 o 
 -14   8   3     6012.29     6115.29    550.81 o 
 -13   8   3      643.72      514.49    287.04 o 
 -12   8   3     2262.20     2299.44    343.80 o 
 -11   8   3      364.96      105.23    228.77 o 
 -10   8   3       14.92      -84.93    214.46 o 
  -9   8   3      456.23      350.21    205.05 o 
  -8   8   3     1712.45      828.18    232.91 o 
  -7   8   3       67.84      266.15    184.31 o 
  -6   8   3     8790.94     6774.18    484.32 o 
  -5   8   3     2016.34     3391.54    401.84 o 
  -4   8   3    19310.61    18725.59    920.88 o 
  -3   8   3    12221.33    13348.88    587.99 o 
  -2   8   3    22443.13    21452.73    768.95 o 
  -1   8   3     7216.53    10078.03    812.61 o 
   0   8   3    15121.76    15718.49    621.97 o 
   1   8   3      683.60     1042.81    295.18 o 
   2   8   3     6990.20     6328.91    661.81 o 
   3   8   3      519.04      695.16    272.18 o 
   4   8   3     2859.37     2965.60    460.82 o 
   5   8   3     1686.59     1680.50    326.09 o 
   6   8   3       33.17      311.24    253.01 o 
   7   8   3       11.13      -51.63    221.95 o 
   8   8   3      958.61      439.61    266.67 o 
   9   8   3     1064.00      685.85    527.22 o 
  10   8   3     3427.63     3133.76    488.80 o 
  11   8   3     3033.35     3651.27    979.12 o 
  12   8   3     7813.80     8267.30   1085.82 o 
  13   8   3     5655.38     5583.13    659.02 o 
  14   8   3     9090.77     8527.43    757.64 o 
  15   8   3     7817.77     7067.66    698.74 o 
  16   8   3     5708.01     6568.23    710.05 o 
  17   8   3     4485.69     3399.01    560.36 o 
  18   8   3     3839.17     4983.23    635.35 o 
  19   8   3     1847.18     1770.96    473.47 o 
  20   8   3     2420.12     2215.01    512.76 o 
  21   8   3     1241.14     1383.48    881.84 o 
  22   8   3      327.36      389.49    602.54 o 
  23   8   3      350.35      228.44    323.03 o 
  24   8   3        4.12      -52.88    304.50 o 
  25   8   3       11.00      304.39    328.02 o 
  26   8   3      375.60       48.42    339.20 o 
 -24   9   3     2608.13     2047.91    437.52 o 
 -23   9   3      782.70     1033.83    382.58 o 
 -22   9   3     1648.94     1999.92    405.87 o 
 -21   9   3       36.91      583.12    594.84 o 
 -20   9   3      436.64      158.49    294.80 o 
 -19   9   3       80.66      240.78    292.67 o 
 -18   9   3        3.32        6.67    285.03 o 
 -17   9   3      971.07     1042.15    361.03 o 
 -16   9   3      323.92      273.25    358.69 o 
 -15   9   3     3827.19     3572.46    652.68 o 
 -14   9   3     2301.87     2128.33    360.84 o 
 -13   9   3     6210.94     5129.12    847.98 o 
 -12   9   3     4506.45     4940.55    491.02 o 
 -11   9   3     7010.96     7063.22    777.20 o 
 -10   9   3     7324.96     9374.67    709.55 o 
  -9   9   3     5330.40     4751.88    477.92 o 
  -8   9   3     9504.69     9363.42    467.88 o 
  -7   9   3     3566.34     3542.80    359.64 o 
  -6   9   3     4368.80     4373.54    342.84 o 
  -5   9   3     3156.90     3636.07    322.25 o 
  -4   9   3     2270.42     2305.48    325.50 o 
  -3   9   3      828.84     1094.29    263.16 o 
  -2   9   3     3574.83     2942.21    404.55 o 
  -1   9   3        6.59       83.64    255.16 o 
   0   9   3      650.74      495.51    286.02 o 
   1   9   3     1243.38      421.51    335.58 o 
   2   9   3     1445.08     1257.21    424.12 o 
   3   9   3     4960.03     5742.18    501.37 o 
   4   9   3     5002.78     5413.38    501.44 o 
   5   9   3     4163.10     4421.28    464.80 o 
   6   9   3     9059.60    11051.47    687.92 o 
   7   9   3     3170.94     4278.63    578.91 o 
   8   9   3     7545.05     6515.06    677.34 o 
   9   9   3     3405.54     3653.65    551.89 o 
  10   9   3     4561.61     4931.53    613.03 o 
  11   9   3     1667.22     2505.11    494.93 o 
  12   9   3     7318.66     7955.15    751.55 o 
  13   9   3      677.34     1783.61    465.56 o 
  14   9   3     5141.45     4462.58   1321.19 o 
  15   9   3        1.80      312.19    359.40 o 
  16   9   3       78.78     -158.85    337.79 o 
  17   9   3     1913.84     1343.59    461.32 o 
  18   9   3      834.10      664.02    420.90 o 
  19   9   3     2833.52     3365.17    684.13 o 
  20   9   3     2126.05     1714.36   1186.24 o 
  21   9   3     1912.71     1482.83    517.02 o 
  22   9   3     3279.99     2163.02    556.97 o 
 -18  10   3     4377.45     4299.31    737.48 o 
 -17  10   3     1316.29     1069.73    518.75 o 
 -16  10   3     4973.81     5193.79    725.49 o 
 -15  10   3      674.12      557.60    334.89 o 
 -14  10   3     3254.34     2963.18    415.82 o 
 -13  10   3       30.96      348.74    265.20 o 
 -12  10   3     1570.63     1017.86    296.49 o 
 -11  10   3      943.36      952.65    279.37 o 
 -10  10   3      516.70      -18.50    331.66 o 
  -9  10   3     2063.10     1719.06    326.68 o 
  -8  10   3      132.73      -68.79    230.88 o 
  -7  10   3     4237.78     3380.09    613.38 o 
  -6  10   3        5.69      491.73    292.40 o 
  -5  10   3     8539.26     7589.80    601.12 o 
  -4  10   3     1994.45     2369.50    281.57 o 
  -3  10   3    10682.56     9877.26    679.17 o 
  -2  10   3     6956.75     7872.35    616.68 o 
  -1  10   3     8901.25     9144.95    667.59 o 
   0  10   3     5881.43     5979.64    566.26 o 
   1  10   3     3896.78     2993.62    446.72 o 
   2  10   3     3667.15     3327.34    612.65 o 
   3  10   3      875.20      500.84    316.77 o 
   4  10   3     2696.01     2406.58    407.07 o 
   5  10   3       11.44     -330.08    330.08 o 
   6  10   3     1496.95     2016.11    482.23 o 
   7  10   3     1072.25     1349.43    442.75 o 
   8  10   3      122.57     -110.46    367.23 o 
   9  10   3     3874.98     3271.58    596.94 o 
  10  10   3       54.18      198.48    398.13 o 
  11  10   3     6972.93     6118.09    713.07 o 
  12  10   3      749.06     1349.25    627.64 o 
  13  10   3     6347.88     6678.47    760.48 o 
  14  10   3     3316.85     4103.53    638.72 o 
  15  10   3     4179.95     3549.38    613.03 o 
  16  10   3     5086.38     5231.38    715.01 o 
  -7  11   3       26.52      157.70    418.83 o 
  -6  11   3     3668.66     1913.13    558.99 o 
  -5  11   3      366.04     1182.62    493.97 o 
  -4  11   3     2777.94     1741.85    541.01 o 
  -3  11   3     1579.59     1324.70    354.36 o 
  -2  11   3     1925.31     1340.79    417.63 o 
  -1  11   3     2881.17     2801.04    496.98 o 
   0  11   3      824.81      402.31    412.60 o 
   1  11   3     2822.89     2602.42    435.75 o 
   2  11   3       82.90      306.43    264.88 o 
   3  11   3     2371.46     2383.42    460.68 o 
   4  11   3      295.92      403.84    411.96 o 
 -41   0   4      383.48      269.89    627.64 o 
 -40   0   4     4020.22     5215.71   1054.44 o 
 -39   0   4      667.20      640.20    608.81 o 
 -38   0   4     4978.05     3602.67    891.25 o 
 -37   0   4     1139.90      753.17    596.26 o 
 -36   0   4     8505.61     9138.48   1173.69 o 
 -35   0   4     1254.00     2786.73    753.17 o 
 -34   0   4    12661.41    10808.01   1242.73 o 
 -33   0   4     1517.85     1142.31    564.88 o 
 -32   0   4    13912.89    15358.42   1418.47 o 
 -31   0   4      979.19     1694.64    596.26 o 
 -30   0   4     3512.50     3533.63    746.89 o 
 -29   0   4        1.41      -47.84    268.98 o 
 -28   0   4       32.34      -88.84    256.20 o 
 -27   0   4        6.77      -48.71    248.38 o 
 -26   0   4      235.53      215.77    261.81 o 
 -25   0   4      939.51     1237.20    298.28 o 
 -24   0   4    13514.68    14353.65    754.09 o 
 -23   0   4     1264.69     1103.76    245.78 o 
 -22   0   4    14451.11    15883.86    606.75 o 
 -21   0   4     1789.86     1665.17    205.44 o 
 -20   0   4    48391.58    48372.77   1463.62 o 
 -19   0   4     3969.78     2708.82    232.87 o 
 -18   0   4    43468.48    44318.13   2023.71 o 
 -17   0   4     3722.28     2645.07    831.63 o 
 -16   0   4   127290.01   131892.08   4506.89 o 
 -15   0   4     9973.49     7069.44   1305.50 o 
 -14   0   4   121051.12   150456.78   5101.48 o 
 -13   0   4     2072.31     2318.45    215.45 o 
 -12   0   4    13226.25    16434.97    676.90 o 
 -11   0   4      933.04      818.17    124.79 o 
 -10   0   4     1126.46      428.15    180.80 o 
  -9   0   4      916.02      990.28    122.42 o 
  -8   0   4    18539.44    14191.50    464.86 o 
  -7   0   4      302.86       50.15     84.34 o 
  -5   0   4     4319.56     3452.03    288.72 o 
  -4   0   4   386794.84   406103.66  19312.56 o 
  -3   0   4    12297.96     6910.35    451.90 o 
  -2   0   4   194353.36   220679.17  10538.12 o 
  -1   0   4     2539.12     2152.81    232.23 o 
   0   0   4   242499.61   285081.56  13588.46 o 
   1   0   4    12086.80     7983.61    508.39 o 
   2   0   4   295572.34   343351.91  16350.09 o 
   3   0   4     1902.46     1104.65    207.12 o 
   4   0   4    19531.70    15953.26    621.14 o 
   5   0   4      377.18      436.44    144.36 o 
   6   0   4     3216.26     2707.20    398.55 o 
   7   0   4     2883.57     2258.86    558.60 o 
   8   0   4   138108.30   162388.47   5478.00 o 
   9   0   4     1491.39     1596.43    326.37 o 
  10   0   4    89999.77    82923.69   2880.29 o 
  11   0   4     1479.82     1153.40    198.99 o 
  12   0   4   132679.00   126444.69   4331.53 o 
  13   0   4     1710.73      814.95    370.31 o 
  14   0   4    91277.50    98215.31   3430.65 o 
  15   0   4     2438.06     3006.41    370.31 o 
  16   0   4   228036.55   233609.69   7908.40 o 
  17   0   4      470.33      897.53    269.89 o 
  18   0   4    29806.89    29895.37   1355.71 o 
  19   0   4       12.55       48.76    213.40 o 
  20   0   4     4503.26     6048.59    447.00 o 
  21   0   4        1.67      156.13    316.96 o 
  22   0   4     1648.48     1429.97    289.82 o 
  23   0   4       11.32      -87.87    401.69 o 
  24   0   4      742.54      684.13    502.11 o 
  25   0   4      134.18      -75.32    420.52 o 
  26   0   4     8163.54     9784.95   1117.20 o 
  27   0   4       61.32      596.26    514.67 o 
  28   0   4    24996.17    25538.78   1857.82 o 
  29   0   4        8.22     1085.82    589.98 o 
  30   0   4    23818.96    26141.32   1951.97 o 
  31   0   4       12.25     1148.59    640.20 o 
  32   0   4    19049.18    19632.66   1757.40 o 
  33   0   4       86.59      -25.11    558.60 o 
  34   0   4    12967.45    16011.17   1619.32 o 
  35   0   4       22.45     1179.97    702.96 o 
  36   0   4     4316.50     4657.11   1023.06 o 
  37   0   4       52.03     -514.67    571.15 o 
  38   0   4      668.40      125.53    665.30 o 
 -41   1   4      335.42      285.25    449.14 o 
 -40   1   4     2607.82     2551.34    571.85 o 
 -39   1   4      170.95      103.06    386.86 o 
 -38   1   4      677.77      842.49    828.49 o 
 -37   1   4        1.33       74.55    881.84 o 
 -36   1   4        2.75      124.18    372.09 o 
 -35   1   4      197.56      -32.59    368.28 o 
 -34   1   4     1442.57     1057.09    837.90 o 
 -33   1   4      953.43      740.83    283.77 o 
 -32   1   4     7228.64     8725.31   1857.82 o 
 -31   1   4      854.82      400.91    359.67 o 
 -30   1   4    10661.91    11642.07   1437.30 o 
 -29   1   4     2038.67     1829.68    329.13 o 
 -28   1   4    35430.00    35556.34   1263.96 o 
 -27   1   4     3674.43     3213.63    366.29 o 
 -26   1   4    27471.64    28869.88   1058.09 o 
 -25   1   4     1580.18     1164.06    158.53 o 
 -24   1   4    19789.41    21004.30    546.34 o 
 -23   1   4      979.89      949.40    155.56 o 
 -22   1   4    11996.94    10942.45    342.21 o 
 -21   1   4        2.42       84.29    103.75 o 
 -20   1   4      523.50      966.47    106.30 o 
 -19   1   4        6.41       53.12     78.36 o 
 -18   1   4        5.01       96.40     79.04 o 
 -17   1   4      837.59      856.82     95.30 o 
 -16   1   4     3017.73     4139.85    158.52 o 
 -15   1   4     2008.21     2253.47    118.80 o 
 -14   1   4    42501.46    48047.02    915.37 o 
 -13   1   4     6092.81     4891.13    193.90 o 
 -12   1   4    97724.72    91749.45   1979.82 o 
 -11   1   4     3773.07     3379.71    157.22 o 
 -10   1   4    26321.96    34187.62    713.50 o 
  -9   1   4     3941.57     3816.16    163.14 o 
  -8   1   4   110019.23   120217.15   2565.60 o 
  -7   1   4     2267.89     1834.59    127.09 o 
  -6   1   4    14864.56    21620.82    574.80 o 
  -5   1   4      668.86      688.57     87.81 o 
  -4   1   4     4593.43     4665.54    266.18 o 
  -3   1   4      848.98      810.90    115.10 o 
  -2   1   4    38564.64    40367.15   1249.25 o 
  -1   1   4      615.84      428.61    113.10 o 
   0   1   4   116926.92   120340.20   4111.90 o 
   1   1   4      901.66      504.13    124.03 o 
   2   1   4     1302.95     1523.39    137.61 o 
   3   1   4      133.81       57.35     98.45 o 
   4   1   4    91358.89   105257.81   2926.35 o 
   5   1   4     1981.78     1692.51    164.88 o 
   6   1   4    51169.92    57915.50   1432.34 o 
   7   1   4     2688.23     1575.36    140.29 o 
   8   1   4   122971.05   137087.56   3287.66 o 
   9   1   4      794.36      769.95    127.00 o 
  10   1   4    30879.11    39943.64   1039.12 o 
  11   1   4      457.27      335.99    117.71 o 
  12   1   4   154422.84   165582.80   3979.75 o 
  13   1   4     2709.63     2739.70    193.00 o 
  14   1   4    65452.01    75044.73   1885.00 o 
  15   1   4        1.06     -105.98    108.93 o 
  16   1   4     8830.08    10724.53    399.34 o 
  17   1   4      332.80      255.69    125.37 o 
  18   1   4    13796.06    14906.83    507.50 o 
  19   1   4      140.79      299.14    139.75 o 
  20   1   4    23521.46    25879.67    781.90 o 
  21   1   4      124.10      476.24    207.48 o 
  22   1   4    25300.63    24705.61    927.41 o 
  23   1   4      406.64      597.82    323.61 o 
  24   1   4    35734.56    37608.93   1295.89 o 
  25   1   4      159.88     1214.34    372.48 o 
  26   1   4    24192.89    24967.31   1260.40 o 
  27   1   4        0.07      694.33    426.80 o 
  28   1   4     9039.05    10387.33    835.51 o 
  29   1   4        0.94       16.64    343.93 o 
  30   1   4     7894.01     8987.57    821.05 o 
  31   1   4        7.18     -337.21    337.21 o 
  32   1   4      219.93      291.07    425.43 o 
  33   1   4      186.03      220.57    419.24 o 
  34   1   4     4788.64     4224.20    685.80 o 
  35   1   4      176.47       31.15    424.33 o 
  36   1   4     6695.31     7730.14    880.28 o 
  37   1   4       17.72      332.31    485.59 o 
  38   1   4     3498.76     4019.13    731.64 o 
 -40   2   4     2491.71     2447.41    637.06 o 
 -39   2   4     1063.16      963.05    471.90 o 
 -38   2   4     4159.12     3855.10   1314.91 o 
 -37   2   4     1043.94     1096.34    530.36 o 
 -36   2   4     5605.75     6547.46    589.25 o 
 -35   2   4      489.78      507.15    330.76 o 
 -34   2   4     8528.74     8211.01    617.78 o 
 -33   2   4     1704.65     1170.09    389.92 o 
 -32   2   4    19526.40    19381.96    886.15 o 
 -31   2   4     1361.76     1151.17    318.72 o 
 -30   2   4     9597.75    11923.62    750.42 o 
 -29   2   4     1388.67      749.71    288.90 o 
 -28   2   4     1392.43     1927.19    333.67 o 
 -27   2   4     3239.98     2717.86    286.81 o 
 -26   2   4     6114.06     6796.57    471.31 o 
 -25   2   4     2113.76     1634.59    234.36 o 
 -24   2   4     7154.77     7254.03    383.23 o 
 -23   2   4     3631.53     3689.57    315.89 o 
 -22   2   4    15744.06    16723.39    578.91 o 
 -21   2   4     4682.94     4208.27    229.18 o 
 -20   2   4    61464.85    64325.75   1899.86 o 
 -19   2   4     2727.07     2449.64    264.37 o 
 -18   2   4    35878.06    45092.02   1365.67 o 
 -17   2   4     3207.57     2404.65    166.91 o 
 -16   2   4    37046.14    43912.54   1023.47 o 
 -15   2   4      488.37      569.10    108.61 o 
 -14   2   4    14935.47    12736.52    369.29 o 
 -13   2   4     1117.02     1393.55    109.19 o 
 -12   2   4      810.24      745.84    158.69 o 
 -11   2   4      113.31      145.65    123.77 o 
 -10   2   4       66.52      170.22     83.73 o 
  -9   2   4     3552.44     3313.96    176.37 o 
  -8   2   4     2940.28     2182.08    125.26 o 
  -7   2   4    12461.48    11254.27    618.92 o 
  -6   2   4    87577.23    86858.19   1707.97 o 
  -5   2   4     2976.35     2225.54    156.72 o 
  -4   2   4   263026.19   310256.44  10364.49 o 
  -3   2   4     4534.10     3025.10    191.50 o 
  -2   2   4    92099.91    92845.21   2602.38 o 
  -1   2   4     1566.88     1278.95    146.17 o 
   0   2   4    21056.21    31088.83    930.76 o 
   1   2   4     1672.18     1319.92    143.71 o 
   2   2   4    77807.58    77089.66   2698.36 o 
   3   2   4       21.58       38.33     95.52 o 
   4   2   4    33131.75    36337.05    936.11 o 
   5   2   4       30.03      105.56     75.21 o 
   6   2   4    13518.76    12218.53    440.70 o 
   7   2   4     3407.99     3504.15    197.16 o 
   8   2   4    12619.04    11272.69    412.20 o 
   9   2   4     3954.14     3948.11    287.25 o 
  10   2   4    15127.57    16749.02    627.91 o 
  11   2   4     2693.60     2562.86    186.31 o 
  12   2   4    38259.08    47396.75   1238.10 o 
  13   2   4     3281.61     3482.01    239.16 o 
  14   2   4    81501.55    83476.23   2092.60 o 
  15   2   4     1957.40     1438.95    163.97 o 
  16   2   4    77052.41    77605.05   1965.87 o 
  17   2   4      281.79      664.16    252.75 o 
  18   2   4    18613.82    21465.38    665.35 o 
  19   2   4       23.08     -199.14    199.14 o 
  20   2   4     8026.87     7431.30    550.32 o 
  21   2   4      272.44      284.70    219.15 o 
  22   2   4     4180.98     4929.64    411.91 o 
  23   2   4      577.88      812.65    265.03 o 
  24   2   4      194.72      556.31    261.88 o 
  25   2   4      315.55      255.40    251.79 o 
  26   2   4     2480.49     3396.03    402.63 o 
  27   2   4      296.26      567.40    368.97 o 
  28   2   4     4877.17     5289.48   1465.55 o 
  29   2   4      349.73      211.13    367.64 o 
  30   2   4    10851.62    12440.08    954.07 o 
  31   2   4      127.60      377.26    765.72 o 
  32   2   4    13053.79    16350.27   1223.90 o 
  33   2   4       14.38      262.97    414.94 o 
  34   2   4     8402.96     9593.89   1123.48 o 
  35   2   4      114.08      395.41    452.69 o 
  36   2   4     2198.17     2117.57    935.19 o 
  37   2   4      211.36      -21.31    447.66 o 
 -39   3   4      231.22      423.40    716.69 o 
 -38   3   4      148.32        3.81    342.69 o 
 -37   3   4      411.02      683.20    363.05 o 
 -36   3   4      607.98      497.42    344.90 o 
 -35   3   4      685.68     1076.39    367.91 o 
 -34   3   4      359.07      847.28    332.85 o 
 -33   3   4     1193.33     1586.93    455.41 o 
 -32   3   4      109.40       23.40    273.75 o 
 -31   3   4      413.19     -265.20    265.20 o 
 -30   3   4     1231.41      783.22    377.16 o 
 -29   3   4      457.72      213.27    199.20 o 
 -28   3   4    10996.18    11377.10    855.50 o 
 -27   3   4     2073.12     1255.91    343.17 o 
 -26   3   4    11441.43    11697.54   1233.32 o 
 -25   3   4        1.03       92.70    168.11 o 
 -24   3   4     3303.43     3498.08    502.79 o 
 -23   3   4     2643.35     2545.01    269.69 o 
 -22   3   4     3581.37     4089.92    302.98 o 
 -21   3   4     1003.44      975.86    229.20 o 
 -20   3   4     4125.71     3790.95    308.92 o 
 -19   3   4     3034.90     3655.42    269.61 o 
 -18   3   4      101.72      184.81    150.50 o 
 -17   3   4     5041.22     4827.82    287.61 o 
 -16   3   4      277.82      736.97    161.58 o 
 -15   3   4      992.98     1205.20    148.14 o 
 -14   3   4    13070.70     9168.07    303.02 o 
 -13   3   4     5150.49     4576.96    205.69 o 
 -12   3   4    46044.23    54432.20   1242.23 o 
 -11   3   4    12859.34    12547.53    459.53 o 
 -10   3   4    21258.30    21223.32    545.75 o 
  -9   3   4        5.90        5.56     90.20 o 
  -8   3   4    25460.63    25142.42    624.81 o 
  -7   3   4     3208.14     4573.19    223.97 o 
  -6   3   4    83391.81    87172.59   1899.99 o 
  -5   3   4     1360.68     1457.53    152.99 o 
  -4   3   4    16378.46    18922.92    552.15 o 
  -3   3   4     5893.24     7045.85    433.03 o 
  -2   3   4     1823.41     2975.67    188.27 o 
  -1   3   4     8498.81     7961.38    475.68 o 
   0   3   4     2352.80     2675.93    208.90 o 
   1   3   4     6717.83     6475.48    304.73 o 
   2   3   4     2181.78     1400.25    163.06 o 
   3   3   4      649.05      548.20    117.49 o 
   4   3   4       76.36      167.84    123.18 o 
   5   3   4     1203.31      480.85    140.69 o 
   6   3   4     9335.79    14782.75    546.42 o 
   7   3   4      563.42      629.27    140.24 o 
   8   3   4     4325.11     4832.08    250.47 o 
   9   3   4       35.33      -56.80    120.87 o 
  10   3   4       47.38      149.16    125.66 o 
  11   3   4     6689.93     6700.58    310.60 o 
  12   3   4      291.30      431.21    139.51 o 
  13   3   4     5624.64     5076.95    276.66 o 
  14   3   4        6.37      264.85    174.84 o 
  15   3   4     5245.62     5942.11    519.09 o 
  16   3   4     5537.51     7476.75    343.92 o 
  17   3   4     5721.40     5503.95    395.19 o 
  18   3   4     6377.33     7078.80    449.31 o 
  19   3   4     2399.63     2374.54    309.37 o 
  20   3   4     3800.73     4229.81    449.61 o 
  21   3   4      572.78      992.37    266.93 o 
  22   3   4     2702.68     2376.84    341.26 o 
  23   3   4      370.38      212.50    248.70 o 
  24   3   4       36.74      -44.33    238.39 o 
  25   3   4       10.24      -17.41    248.77 o 
  26   3   4     1419.80     1929.97    356.28 o 
  27   3   4     1221.52      824.82    301.93 o 
  28   3   4     1174.86     1191.97    347.21 o 
  29   3   4     1242.56     1228.72    459.20 o 
  30   3   4     1015.44      958.17    615.09 o 
  31   3   4     1049.52     1521.55    599.40 o 
  32   3   4      122.01      580.60    445.88 o 
  33   3   4     1352.67     1550.20    618.23 o 
  34   3   4       53.61      299.64    433.36 o 
  35   3   4      858.02      320.29    533.50 o 
  36   3   4      501.45     1073.75   1073.27 o 
 -38   4   4       20.22     -151.58    336.00 o 
 -37   4   4      196.57       17.63    335.60 o 
 -36   4   4      152.30     -291.19    395.89 o 
 -35   4   4        2.85       96.56    325.60 o 
 -34   4   4      244.11      373.95    319.84 o 
 -33   4   4       64.91      102.58    312.14 o 
 -32   4   4     1037.44      866.83    439.35 o 
 -31   4   4      235.05      142.60    220.21 o 
 -30   4   4     2114.61     2579.20    392.27 o 
 -29   4   4     3086.68     3290.11    347.87 o 
 -28   4   4       58.80       39.09    223.62 o 
 -27   4   4     5799.40     6495.83    428.77 o 
 -26   4   4      317.80      383.80    252.12 o 
 -25   4   4     1840.39     2294.71    295.75 o 
 -24   4   4     1882.27     1965.68    275.91 o 
 -23   4   4     3581.26     3990.04    328.16 o 
 -22   4   4      574.27      670.66    201.68 o 
 -21   4   4     3218.73     2784.46    269.06 o 
 -20   4   4     2570.47     2549.45    260.54 o 
 -19   4   4        0.43     -146.48    146.48 o 
 -18   4   4      441.00      237.47    165.93 o 
 -17   4   4      732.17      896.77    184.17 o 
 -16   4   4     2903.56     3358.71    294.66 o 
 -15   4   4     3528.20     4098.07    220.29 o 
 -14   4   4       18.35      149.08    112.62 o 
 -13   4   4    12017.09    12191.69    439.69 o 
 -12   4   4     6195.48     8391.39    310.89 o 
 -11   4   4    12116.54    11740.95    376.41 o 
 -10   4   4     2504.17     3460.73    224.94 o 
  -9   4   4    10031.66    10248.78    418.54 o 
  -8   4   4      141.00      176.09    181.99 o 
  -7   4   4    26537.65    24323.68    699.73 o 
  -6   4   4    23063.86    22453.40    656.80 o 
  -5   4   4     4818.51     4129.64    356.75 o 
  -4   4   4      661.19     2113.10    259.09 o 
  -3   4   4      377.84      463.50    133.14 o 
  -2   4   4       92.99      314.11    133.25 o 
  -1   4   4     1674.22     2279.85    187.06 o 
   0   4   4      613.32      193.63    162.43 o 
   1   4   4     3945.67     4582.83    282.78 o 
   2   4   4     1560.36     2052.94    202.99 o 
   3   4   4    10646.20    10872.45    443.29 o 
   4   4   4     8754.51     8909.25    391.18 o 
   5   4   4    26838.64    28441.58    834.36 o 
   6   4   4      110.98       38.80    139.45 o 
   7   4   4    23877.53    23118.39    603.27 o 
   8   4   4     2457.63     4638.98    275.26 o 
   9   4   4    10013.65     9656.35    391.96 o 
  10   4   4      116.29     -117.36    136.05 o 
  11   4   4     3862.93     3662.62    254.48 o 
  12   4   4       36.23        2.96    141.03 o 
  13   4   4        6.81     -142.23    142.23 o 
  14   4   4      500.47      641.79    255.01 o 
  15   4   4     1316.64     1000.31    241.51 o 
  16   4   4      261.84      256.53    255.74 o 
  17   4   4     1315.02     1171.20    276.11 o 
  18   4   4      223.01      -72.94    210.99 o 
  19   4   4     5347.33     6768.01    707.61 o 
  20   4   4     3762.83     6098.85    711.14 o 
  21   4   4     8896.21     9010.23    885.30 o 
  22   4   4      924.29     1353.38    313.15 o 
  23   4   4     3444.97     4450.07    557.70 o 
  24   4   4     2943.69     2264.49    375.10 o 
  25   4   4      941.45      932.31    316.48 o 
  26   4   4        2.84      -69.28    247.09 o 
  27   4   4      583.61      830.83    332.33 o 
  28   4   4        7.13     -208.92    283.42 o 
  29   4   4      365.70      210.37    310.50 o 
  30   4   4       42.64     -126.18    366.12 o 
  31   4   4        1.40     -385.81    385.81 o 
  32   4   4      153.64     -162.57    403.21 o 
  33   4   4      141.29      181.74    445.62 o 
  34   4   4        7.48     -363.07    406.07 o 
  35   4   4      482.07      154.17    472.64 o 
 -36   5   4       19.80      526.32    365.66 o 
 -35   5   4     2457.77     2234.28    450.77 o 
 -34   5   4       65.06      349.09    336.64 o 
 -33   5   4      511.33      677.99    335.10 o 
 -32   5   4     1466.51     1422.65    306.43 o 
 -31   5   4      503.00      847.32    280.27 o 
 -30   5   4      843.30     1078.67    286.15 o 
 -29   5   4       25.55      -80.07    220.96 o 
 -28   5   4      168.36       71.56    220.28 o 
 -27   5   4     1537.52      990.46    256.75 o 
 -26   5   4     4519.39     4820.62    532.68 o 
 -25   5   4     2161.17     1609.42    283.78 o 
 -24   5   4     8856.87     8382.36    468.34 o 
 -23   5   4     2556.09     2933.81    343.35 o 
 -22   5   4      198.82      171.69    194.44 o 
 -21   5   4     4821.02     5071.00    363.70 o 
 -20   5   4        1.21      144.31    181.49 o 
 -19   5   4     6927.13     7473.70    416.38 o 
 -18   5   4      130.34      146.39    179.74 o 
 -17   5   4     3811.70     4728.16    443.00 o 
 -16   5   4     2969.07     3104.88    302.92 o 
 -15   5   4     1844.02     2081.29    238.03 o 
 -14   5   4      383.60      545.55    147.92 o 
 -13   5   4      184.59      -33.61    132.90 o 
 -12   5   4      140.57      319.09    269.97 o 
 -11   5   4      579.84      791.52    162.98 o 
 -10   5   4    14798.78    16251.54    722.93 o 
  -9   5   4       16.36      -81.37    145.79 o 
  -8   5   4     9596.53    10534.22    453.65 o 
  -7   5   4    10020.11    11678.39    437.76 o 
  -6   5   4     1184.72     1836.50    232.80 o 
  -5   5   4    19978.54    17920.40    682.27 o 
  -4   5   4     5125.69     4604.17    323.90 o 
  -3   5   4     9859.26    10990.66    421.30 o 
  -2   5   4      102.16     1041.06    172.13 o 
  -1   5   4     9257.29    10137.26    439.61 o 
   0   5   4     1578.66     2398.12    213.97 o 
   1   5   4    14371.98    14660.60    494.32 o 
   2   5   4     3341.10     4254.54    305.84 o 
   3   5   4     1809.97     1677.77    418.20 o 
   4   5   4    13659.48    13384.04    532.89 o 
   5   5   4      481.67      426.63    144.87 o 
   6   5   4     6364.52     6940.13    321.24 o 
   7   5   4       61.70      105.66    134.59 o 
   8   5   4     2357.19     2929.89    201.30 o 
   9   5   4     3777.66     3819.43    279.22 o 
  10   5   4     5479.67     6433.30    353.99 o 
  11   5   4    10312.33    11442.71    458.00 o 
  12   5   4      678.44     1159.00    206.76 o 
  13   5   4     9890.90    10605.49    455.36 o 
  14   5   4      847.07     1332.41    275.35 o 
  15   5   4     6526.90     7307.81    480.80 o 
  16   5   4     2338.89     2755.94    342.88 o 
  17   5   4     4483.34     4607.73    459.89 o 
  18   5   4    10209.12    12355.91    657.13 o 
  19   5   4     4285.70     4280.02    630.33 o 
  20   5   4     3573.39     4542.78    445.66 o 
  21   5   4     4902.15     4979.35    461.35 o 
  22   5   4      881.67      848.81    311.58 o 
  23   5   4      180.14      -96.57    262.52 o 
  24   5   4       47.99      308.99    279.91 o 
  25   5   4     1282.32     1151.02    339.35 o 
  26   5   4      364.96      355.94    297.61 o 
  27   5   4     1058.06      933.44    339.92 o 
  28   5   4      314.17      691.42    334.19 o 
  29   5   4     1630.08     1881.71    416.28 o 
  30   5   4      764.14      853.87    380.41 o 
  31   5   4     2480.49     1971.34    447.54 o 
  32   5   4      268.78      361.08   1170.55 o 
  33   5   4     1852.03     2471.76    768.86 o 
  34   5   4      318.03      434.18    499.39 o 
 -34   6   4     2457.36     1917.52    340.84 o 
 -33   6   4     1649.21     1188.65    346.70 o 
 -32   6   4     1867.41     1181.96    324.70 o 
 -31   6   4     3116.28     2549.03    362.49 o 
 -30   6   4     2445.62     2493.36    361.23 o 
 -29   6   4     2864.55     1690.49    324.34 o 
 -28   6   4      137.54      -23.51    239.43 o 
 -27   6   4     4063.20     4966.33    423.30 o 
 -26   6   4     2853.80     3634.95    469.27 o 
 -25   6   4     2840.13     3822.82    377.45 o 
 -24   6   4     6772.00     7675.77    540.02 o 
 -23   6   4      471.05      598.66    302.58 o 
 -22   6   4     6431.85     7050.15    486.48 o 
 -21   6   4        3.29      427.74    226.48 o 
 -20   6   4     7637.89     7667.66    459.20 o 
 -19   6   4      747.76      883.61    356.54 o 
 -18   6   4     9157.36     9937.90    499.82 o 
 -17   6   4     6596.63     6220.68    457.68 o 
 -16   6   4    12749.42    13315.70    644.91 o 
 -15   6   4    10429.38    10906.24    575.53 o 
 -14   6   4     4741.02     5566.93    420.36 o 
 -13   6   4     5894.32     5095.87    397.39 o 
 -12   6   4      134.49      180.82    166.98 o 
 -11   6   4    12057.04    12165.25    486.97 o 
 -10   6   4      643.51      670.63    184.69 o 
  -9   6   4    15436.50    14698.89    544.14 o 
  -8   6   4     8658.79     9921.35    444.20 o 
  -7   6   4     7949.02     9412.84    501.92 o 
  -6   6   4    21851.49    25939.60    797.75 o 
  -5   6   4      506.18      834.32    251.39 o 
  -4   6   4    22461.28    24020.14    756.96 o 
  -3   6   4       51.97      162.57    153.78 o 
  -2   6   4    19764.47    20715.20    674.19 o 
  -1   6   4       74.43       52.91    149.38 o 
   0   6   4    10006.11     9987.92    414.86 o 
   1   6   4     2054.32     1782.15    205.10 o 
   2   6   4      627.87      741.16    175.62 o 
   3   6   4     5422.32     5555.06    492.73 o 
   4   6   4      296.22      338.05    182.13 o 
   5   6   4     9791.50    10746.16    436.16 o 
   6   6   4        7.94      227.44    207.74 o 
   7   6   4     9952.85    10529.46    545.00 o 
   8   6   4     1178.64     1180.81    269.41 o 
   9   6   4     8833.57     8481.92    592.33 o 
  10   6   4     4380.61     5740.33    620.72 o 
  11   6   4     4382.42     4023.64    498.65 o 
  12   6   4     5830.42     7060.30    486.46 o 
  13   6   4      167.55     -269.50    325.37 o 
  14   6   4    12708.55    13955.55    659.45 o 
  15   6   4       52.34      336.85    246.27 o 
  16   6   4     9487.94    11556.26    748.88 o 
  17   6   4      752.11      609.00    271.93 o 
  18   6   4     3074.56     4152.08    438.10 o 
  19   6   4     6098.54     6894.61    524.50 o 
  20   6   4     2858.25     3636.56    429.85 o 
  21   6   4     8576.52     7867.72   1191.68 o 
  22   6   4     1270.36     1763.03    365.56 o 
  23   6   4     3900.55     4292.55    680.39 o 
  24   6   4       27.38      710.19    430.27 o 
  25   6   4     3722.75     4400.86    504.75 o 
  26   6   4      421.21      736.51    338.63 o 
  27   6   4     2239.20     2480.71    440.72 o 
  28   6   4     1665.42     2097.66    753.31 o 
  29   6   4      287.57      635.93    370.32 o 
  30   6   4     4137.21     4013.58    523.80 o 
  31   6   4       24.53     -142.03    338.38 o 
 -32   7   4     2130.54     2295.69    338.08 o 
 -31   7   4       46.83      186.59    326.13 o 
 -30   7   4     7218.06     6147.75    509.30 o 
 -29   7   4       76.69      -96.17    260.41 o 
 -28   7   4     8819.04     8779.92    564.92 o 
 -27   7   4      691.89      246.55    303.48 o 
 -26   7   4    11299.76    11256.28    617.86 o 
 -25   7   4     1086.01     1198.56    339.72 o 
 -24   7   4     8521.46     8589.08    530.80 o 
 -23   7   4     1516.75     1192.99    291.71 o 
 -22   7   4     3087.30     3606.14    576.29 o 
 -21   7   4     1296.55      900.33    308.80 o 
 -20   7   4      148.76     -190.68    226.45 o 
 -19   7   4     1152.74     1478.38    308.49 o 
 -18   7   4     1039.57      828.84    270.78 o 
 -17   7   4      804.48     1028.67    289.46 o 
 -16   7   4     6341.49     7551.39    544.61 o 
 -15   7   4      142.88      586.95    391.27 o 
 -14   7   4    15675.35    17171.05    765.63 o 
 -13   7   4       88.05      614.91    246.19 o 
 -12   7   4    30095.02    30300.64   1339.85 o 
 -11   7   4      185.03      767.09    220.22 o 
 -10   7   4    27934.44    30450.58    951.15 o 
  -9   7   4      641.07      601.39    202.25 o 
  -8   7   4    27060.67    30443.83    944.39 o 
  -7   7   4     5171.63     5039.72    655.42 o 
  -6   7   4    20649.13    23175.54    769.46 o 
  -5   7   4     5564.97     4438.96    408.57 o 
  -4   7   4     2320.98     2552.12    273.92 o 
  -3   7   4     3268.30     4095.78    320.00 o 
  -2   7   4      346.74      322.35    177.29 o 
  -1   7   4     1801.79     1836.74    241.08 o 
   0   7   4     1062.66     1193.12    221.65 o 
   1   7   4     1105.97     1077.70    211.08 o 
   2   7   4     8304.91    10262.64    465.63 o 
   3   7   4      666.48     1037.80    377.75 o 
   4   7   4    18774.44    19569.58   1515.76 o 
   5   7   4      292.45      694.54    257.18 o 
   6   7   4    16966.99    19068.41   1103.76 o 
   7   7   4       72.33       54.12    222.25 o 
   8   7   4    19866.14    23126.48    913.90 o 
   9   7   4     1056.12     1833.03    313.56 o 
  10   7   4    13282.69    15676.31    891.54 o 
  11   7   4     2113.05     1767.47    405.92 o 
  12   7   4     6018.96     8914.15    720.69 o 
  13   7   4     1781.99     1455.70    390.48 o 
  14   7   4     1383.74     2022.75    746.89 o 
  15   7   4      234.50      323.95    316.96 o 
  16   7   4     1616.41     1360.04    399.43 o 
  17   7   4      537.39      758.82    295.20 o 
  18   7   4     7150.69     7844.20    578.41 o 
  19   7   4     1294.22     1719.97    349.79 o 
  20   7   4     6759.15     9090.69    631.99 o 
  21   7   4      423.06      154.64    299.01 o 
  22   7   4     6665.71     8970.09    654.43 o 
  23   7   4       11.34      323.51    316.24 o 
  24   7   4     8618.30     9690.75    691.59 o 
  25   7   4        1.74     -309.84    309.84 o 
  26   7   4     7532.35     9343.48    697.10 o 
  27   7   4        4.87      246.56    351.05 o 
  28   7   4     3856.33     3519.59    502.98 o 
  29   7   4      367.35      521.20    376.09 o 
 -29   8   4      491.00      727.33    311.72 o 
 -28   8   4      153.20     -303.37    303.37 o 
 -27   8   4      270.56      -76.25    388.85 o 
 -26   8   4      341.44      -20.43    298.02 o 
 -25   8   4        0.33       22.89    307.29 o 
 -24   8   4     2015.20     1475.26    540.04 o 
 -23   8   4       14.12      246.55    330.32 o 
 -22   8   4     4201.67     5097.25    536.96 o 
 -21   8   4       46.13      207.45    296.16 o 
 -20   8   4     8260.86     8924.71    629.74 o 
 -19   8   4     1192.02      952.31    326.44 o 
 -18   8   4    14836.80    16298.35    828.69 o 
 -17   8   4     1790.23     1623.34    340.84 o 
 -16   8   4    13032.43    15647.47    795.61 o 
 -15   8   4      989.18     1104.47    424.54 o 
 -14   8   4     6119.43     7280.23    781.01 o 
 -13   8   4       64.44       54.28    239.77 o 
 -12   8   4     1013.62     1129.85    296.72 o 
 -11   8   4       36.72     -218.22    218.22 o 
 -10   8   4      382.06      486.35    354.33 o 
  -9   8   4      814.62      837.18    231.65 o 
  -8   8   4     7797.70     8576.14    561.95 o 
  -7   8   4      195.93      577.82    189.14 o 
  -6   8   4    16828.19    18753.22    624.88 o 
  -5   8   4     2415.69     1982.72    330.66 o 
  -4   8   4    42185.05    47692.84   1387.61 o 
  -3   8   4     2643.15     3472.18    420.73 o 
  -2   8   4    48751.02    53307.40   1510.88 o 
  -1   8   4       27.96      452.60    227.66 o 
   0   8   4    12893.80    13276.15    574.61 o 
   1   8   4      112.29      288.44    298.77 o 
   2   8   4     3718.94     4636.07    543.55 o 
   3   8   4       10.02     -168.34    326.37 o 
   4   8   4     2307.72     3150.80    485.23 o 
   5   8   4       25.25      119.57    233.56 o 
   6   8   4       91.28       63.67    242.15 o 
   7   8   4        1.33      -29.02    220.67 o 
   8   8   4     2090.56     2966.47    389.54 o 
   9   8   4      108.93      144.49    307.19 o 
  10   8   4     5473.83     6203.12    643.34 o 
  11   8   4      295.16      405.60    382.86 o 
  12   8   4    19227.18    19806.22   1085.60 o 
  13   8   4      271.60      297.33    344.81 o 
  14   8   4    20198.85    21654.79   1173.72 o 
  15   8   4      383.06     1272.39    419.38 o 
  16   8   4    10511.24    12444.48    928.82 o 
  17   8   4       85.73      374.57    364.94 o 
  18   8   4     7615.65     9007.42    813.68 o 
  19   8   4        3.53      428.35    699.82 o 
  20   8   4     4347.08     3728.89    605.20 o 
  21   8   4       45.80     -358.76    358.76 o 
  22   8   4     1022.31     1723.22    500.43 o 
  23   8   4        6.24      -98.47    310.96 o 
  24   8   4        0.51     -147.26    301.74 o 
  25   8   4        3.39      148.38    547.90 o 
  26   8   4      865.69      788.44    392.08 o 
 -24   9   4     2947.39     3730.08    616.57 o 
 -23   9   4       16.89     -153.24    266.11 o 
 -22   9   4     1343.39      897.61    683.45 o 
 -21   9   4      229.97      112.44    300.99 o 
 -20   9   4       86.66     -266.97    266.97 o 
 -19   9   4      274.04      281.09    289.02 o 
 -18   9   4      149.18     -195.32    272.21 o 
 -17   9   4      890.40      285.60    283.06 o 
 -16   9   4     1022.39     1289.23    347.68 o 
 -15   9   4     3008.41     2982.38    403.64 o 
 -14   9   4     3313.99     3430.25    434.31 o 
 -13   9   4     2760.17     2556.19    349.63 o 
 -12   9   4     5499.42     6955.94    491.11 o 
 -11   9   4     1643.87      986.50    370.52 o 
 -10   9   4     6844.73     8440.91    519.70 o 
  -9   9   4      198.78      229.54    222.02 o 
  -8   9   4     7050.20     8459.37    511.27 o 
  -7   9   4      337.78      582.89    215.73 o 
  -6   9   4     3599.78     4053.45    338.24 o 
  -5   9   4      118.54      201.47    201.85 o 
  -4   9   4     1147.34     1439.27    289.72 o 
  -3   9   4      114.32      294.12    222.86 o 
  -2   9   4     2559.63     3202.28    419.94 o 
  -1   9   4     2661.64     2798.23    403.70 o 
   0   9   4      479.95      464.74    288.90 o 
   1   9   4     3272.83     2743.63    490.40 o 
   2   9   4     2572.25     2811.11    519.26 o 
   3   9   4      821.03      -15.33    361.52 o 
   4   9   4     7466.21     9821.63    649.68 o 
   5   9   4       30.41      244.30    267.34 o 
   6   9   4     7907.11     9626.06    652.06 o 
   7   9   4      169.51      173.54    353.72 o 
   8   9   4     8368.37     9864.18    824.91 o 
   9   9   4       79.59      425.40    352.88 o 
  10   9   4     7924.34     8531.49    776.54 o 
  11   9   4       32.00      -29.70    350.99 o 
  12   9   4     5891.25     7447.53   1597.35 o 
  13   9   4      909.94      459.07    615.09 o 
  14   9   4     1569.24     1237.29    444.84 o 
  15   9   4     2039.49      854.87    435.11 o 
  16   9   4      505.40      151.31    358.76 o 
  17   9   4      369.00     -309.92    351.33 o 
  18   9   4     2669.68     3134.49    574.41 o 
  19   9   4       29.47      379.34    407.17 o 
  20   9   4     3925.83     3131.73    607.20 o 
  21   9   4       54.96      289.63    426.34 o 
 -18  10   4     3350.70     4514.47    627.66 o 
 -17  10   4        9.02     -240.48    332.67 o 
 -16  10   4     2964.25     3723.86    756.41 o 
 -15  10   4      337.01      915.86    374.64 o 
 -14  10   4     2249.37     2266.53    440.38 o 
 -13  10   4      792.98      627.14    408.19 o 
 -12  10   4     1091.15     1187.39    368.16 o 
 -11  10   4     3411.28     2687.59    450.55 o 
 -10  10   4       11.98      -42.38    376.13 o 
  -9  10   4     3126.50     2654.78    426.53 o 
  -8  10   4      118.14       77.24    289.03 o 
  -7  10   4     3748.40     2664.06    434.87 o 
  -6  10   4      483.53      396.39    608.81 o 
  -5  10   4     7518.81     5681.32    543.37 o 
  -4  10   4     4387.09     5754.11    939.07 o 
  -3  10   4     2644.04     2897.53    433.97 o 
  -2  10   4     8894.73    12581.44    774.99 o 
  -1  10   4      387.95       98.45    401.48 o 
   0  10   4     6748.28     7758.53    788.84 o 
   1  10   4      763.88      277.85    396.60 o 
   2  10   4     6056.48     7608.47    789.05 o 
   3  10   4       21.70      330.28    306.28 o 
   4  10   4     3043.86     3339.26    547.32 o 
   5  10   4     1259.53     1150.57    415.85 o 
   6  10   4      421.59       43.46    349.85 o 
   7  10   4     1996.57     2244.83    506.41 o 
   8  10   4        7.65      272.23    366.36 o 
   9  10   4     3858.41     2988.77   1192.52 o 
  10  10   4      734.37      836.31    419.93 o 
  11  10   4     4434.77     4450.74    634.23 o 
  12  10   4     4281.69     6064.56    997.95 o 
  13  10   4     1104.86     1288.29    478.09 o 
  14  10   4     6913.09     9378.23    889.80 o 
  15  10   4        5.73     1413.19    539.77 o 
  -6  11   4     1370.76      470.70    461.96 o 
  -5  11   4     6379.98     6728.33   1205.07 o 
  -4  11   4      797.39      765.72    784.55 o 
  -3  11   4     8688.86     7040.49    711.97 o 
  -2  11   4      494.72      457.19    326.32 o 
  -1  11   4     9938.02     9023.72    895.31 o 
   0  11   4       14.08      -29.92    441.69 o 
   1  11   4     7084.92     7269.73   1493.79 o 
   2  11   4      269.26      288.18    345.26 o 
   3  11   4     4122.93     3444.01    630.78 o 
 -41   1   5       52.57      119.65    492.70 o 
 -40   1   5       73.30       46.22    408.23 o 
 -39   1   5      115.60      -26.96    379.59 o 
 -38   1   5      538.73      465.17    552.33 o 
 -37   1   5      199.44     -171.89    349.26 o 
 -36   1   5      799.75      827.89    420.50 o 
 -35   1   5      161.37      335.79    377.24 o 
 -34   1   5      904.59      508.35    514.67 o 
 -33   1   5       73.16     -126.44    225.41 o 
 -32   1   5     1867.74      748.66    423.52 o 
 -31   1   5       44.93     -143.19    237.25 o 
 -30   1   5     1164.41     1461.53    317.20 o 
 -29   1   5        8.87      135.68    259.30 o 
 -28   1   5     1130.90     1726.70    322.83 o 
 -27   1   5       16.70       81.39    230.63 o 
 -26   1   5       16.63      103.46    194.77 o 
 -25   1   5      829.96      722.37    170.27 o 
 -24   1   5      824.22      552.40    162.32 o 
 -23   1   5     1096.63      299.36    196.64 o 
 -22   1   5      213.30       19.97    129.61 o 
 -21   1   5      137.96      140.32    104.45 o 
 -20   1   5     5798.73     7215.88    250.69 o 
 -19   1   5     4015.02     3232.48    174.05 o 
 -18   1   5    12133.08    12240.71    336.46 o 
 -17   1   5     3515.25     3358.47    163.08 o 
 -16   1   5    14213.06    15182.49    383.72 o 
 -15   1   5     2258.77     1946.76    167.01 o 
 -14   1   5    28996.39    29560.55    706.33 o 
 -13   1   5     9980.87     7351.96    250.15 o 
 -12   1   5    45230.23    46178.96   1038.10 o 
 -11   1   5     3196.01     4534.76    171.37 o 
 -10   1   5        0.68      503.79     98.71 o 
  -9   1   5     1760.29     2044.50    115.72 o 
  -8   1   5     5855.80     4820.62    258.24 o 
  -7   1   5     2208.03     1290.15    208.36 o 
  -6   1   5     1731.89      356.05    122.22 o 
  -5   1   5     4262.39     3777.32    215.61 o 
  -4   1   5   108761.85    99066.70  13481.76 o 
  -3   1   5    59951.27    34608.98   1019.39 o 
  -2   1   5     3350.32     2054.29    150.78 o 
  -1   1   5     5237.42     2748.21    232.47 o 
   0   1   5     2467.39     1845.72    146.99 o 
   1   1   5        7.63       54.17     83.65 o 
   2   1   5      259.85      658.20     99.66 o 
   3   1   5     1991.78     1162.25    142.50 o 
   4   1   5     1299.99     1018.85    117.19 o 
   5   1   5     1938.19     2004.07    173.39 o 
   6   1   5       10.80       50.55    101.41 o 
   7   1   5       28.26      324.65    114.44 o 
   8   1   5     6357.68     4173.26    216.43 o 
   9   1   5       23.88      135.81    108.69 o 
  10   1   5     5315.33     4727.34    320.70 o 
  11   1   5    10384.59     8864.97    653.17 o 
  12   1   5     5241.31     4604.86    244.58 o 
  13   1   5     4195.00     4227.99    237.39 o 
  14   1   5      155.13      390.64    132.09 o 
  15   1   5       18.69      -10.83    121.21 o 
  16   1   5      768.98       68.37    130.27 o 
  17   1   5       41.73      104.53    130.56 o 
  18   1   5      336.15       53.11    135.47 o 
  19   1   5       93.75       98.77    185.29 o 
  20   1   5      344.79      310.55    150.46 o 
  21   1   5      105.52      171.85    207.05 o 
  22   1   5     1210.01      855.88    243.21 o 
  23   1   5       55.79      221.75    293.91 o 
  24   1   5      539.83      983.06    270.83 o 
  25   1   5      122.83      181.36    341.65 o 
  26   1   5       41.30      497.98    489.56 o 
  27   1   5      194.52      280.46    358.17 o 
  28   1   5       32.86      332.35    371.53 o 
  29   1   5      209.93       77.02    382.34 o 
  30   1   5      559.01      467.04    436.21 o 
  31   1   5     1102.40      844.86    640.20 o 
  32   1   5     1694.88     2643.52    690.41 o 
  33   1   5     1068.33      937.75    467.45 o 
  34   1   5     1083.96      382.13    439.10 o 
  35   1   5      241.45     -373.45    430.50 o 
  36   1   5      419.78     1594.21    863.01 o 
  37   1   5      155.34      429.67    503.59 o 
 -40   2   5     2203.61     2934.78    596.96 o 
 -39   2   5       32.23      680.99    443.81 o 
 -38   2   5     1143.11     1481.01    492.39 o 
 -37   2   5        7.53     -214.08    368.28 o 
 -36   2   5      137.64      599.00    330.87 o 
 -35   2   5      297.03      415.55    375.45 o 
 -34   2   5       16.70       64.62    283.05 o 
 -33   2   5      822.55     1236.84    405.26 o 
 -32   2   5       45.83      424.44    283.99 o 
 -31   2   5     1136.78      886.31    308.37 o 
 -30   2   5     5960.98     6425.05    539.50 o 
 -29   2   5     4297.38     4914.01    445.81 o 
 -28   2   5    40806.76    44069.82   1497.43 o 
 -27   2   5     7146.52     6198.94    334.28 o 
 -26   2   5    18099.30    18741.14    588.49 o 
 -25   2   5     1736.78     1648.61    206.43 o 
 -24   2   5    14814.46    16995.44    775.03 o 
 -23   2   5     1758.16     1474.54    186.02 o 
 -22   2   5    15512.47    15274.79    515.09 o 
 -21   2   5       46.08     -101.74    101.74 o 
 -20   2   5     1294.46     1975.25    204.48 o 
 -19   2   5     2965.48     2456.45    208.46 o 
 -18   2   5       20.11      134.61    100.96 o 
 -17   2   5     1799.71     2664.71    164.70 o 
 -16   2   5      104.12      637.78    114.35 o 
 -15   2   5     6324.02     4241.42    157.63 o 
 -14   2   5    16004.04    18114.67    437.48 o 
 -13   2   5    12016.05    11944.38    290.63 o 
 -12   2   5    54656.71    57268.42   1169.21 o 
 -11   2   5    20536.89    18406.89    414.99 o 
 -10   2   5    59043.30    66104.49   1334.38 o 
  -9   2   5    33836.35    29875.92    710.93 o 
  -8   2   5   132456.30   125841.54   2699.33 o 
  -7   2   5    21605.14    16959.92    934.66 o 
  -6   2   5    11734.54     9883.83    386.43 o 
  -5   2   5    14150.99    10918.04    517.02 o 
  -4   2   5      632.47      219.81    119.98 o 
  -3   2   5     5425.23     6463.64    441.11 o 
  -2   2   5    11684.88     9830.36    383.26 o 
  -1   2   5      469.14       34.15    132.49 o 
   0   2   5      112.51      822.95    190.67 o 
   1   2   5     9208.81     8423.16    695.26 o 
   2   2   5    11884.43    13098.74    464.95 o 
   3   2   5    14503.65    11913.68    570.83 o 
   4   2   5    11947.18     8224.74    265.29 o 
   5   2   5    11564.28     8302.94    593.04 o 
   6   2   5    18830.64    21963.58   1304.24 o 
   7   2   5    13609.19    12799.45    670.58 o 
   8   2   5    38000.40    37486.84    990.61 o 
   9   2   5    10170.32     9670.47    554.90 o 
  10   2   5    19248.83    21992.16    642.51 o 
  11   2   5     3201.27     3570.38    302.58 o 
  12   2   5    14444.14    15791.31    511.90 o 
  13   2   5        5.68      228.62    185.71 o 
  14   2   5       69.56      125.49    132.20 o 
  15   2   5     4571.70     3607.26    235.24 o 
  16   2   5       18.58      385.21    145.15 o 
  17   2   5      618.65     1040.42    165.40 o 
  18   2   5       29.65     -134.43    134.43 o 
  19   2   5     2874.68     2124.07    287.04 o 
  20   2   5     4584.58     3778.37    359.11 o 
  21   2   5     8543.91     7794.81    492.27 o 
  22   2   5     6661.75     6985.75    473.59 o 
  23   2   5     3086.57     3026.39    542.66 o 
  24   2   5     4440.69     4970.38    427.98 o 
  25   2   5     1339.89     1264.25    545.04 o 
  26   2   5     3245.06     3002.81    385.36 o 
  27   2   5     1940.61     1222.19    834.76 o 
  28   2   5     5835.91     4740.83    897.53 o 
  29   2   5     1295.31     1178.52    428.89 o 
  30   2   5     2983.57     2680.80    552.21 o 
  31   2   5       19.22      803.07    446.60 o 
  32   2   5        0.83     -206.21    775.14 o 
  33   2   5      468.15      220.27    420.99 o 
  34   2   5      280.55      555.51    472.52 o 
  35   2   5      857.96     1445.62    547.73 o 
  36   2   5     1126.27     1456.36    815.94 o 
  37   2   5     1506.91     1341.08    555.91 o 
 -39   3   5      574.00      761.05    515.92 o 
 -38   3   5     5939.07     7117.19    648.03 o 
 -37   3   5     1888.25     2489.85    448.95 o 
 -36   3   5     8666.23     9682.43    702.32 o 
 -35   3   5     2195.12     2285.03    410.36 o 
 -34   3   5     8293.32     8804.62    647.39 o 
 -33   3   5      682.68      241.10    327.55 o 
 -32   3   5     4263.50     4309.80    477.79 o 
 -31   3   5      294.24      432.20    279.66 o 
 -30   3   5      524.61      762.15    305.33 o 
 -29   3   5        0.87     -125.62    222.82 o 
 -28   3   5      930.63      495.54    214.00 o 
 -27   3   5     1039.32      548.00    255.02 o 
 -26   3   5      680.53      513.39    329.01 o 
 -25   3   5     7290.29     5628.17    361.29 o 
 -24   3   5    19941.17    20104.24    694.17 o 
 -23   3   5     9690.60     7563.51    403.89 o 
 -22   3   5    21938.60    21759.59    715.17 o 
 -21   3   5     8318.40     6820.43    365.30 o 
 -20   3   5    36692.82    41217.14   1150.88 o 
 -19   3   5    15067.06    14822.29    534.49 o 
 -18   3   5    49760.35    50633.66   1352.57 o 
 -17   3   5    12984.17    10972.61    428.64 o 
 -16   3   5    18500.08    16396.09    459.06 o 
 -15   3   5      410.35      516.26    167.73 o 
 -14   3   5     8985.02     9986.89    323.92 o 
 -13   3   5      428.43      350.72    100.86 o 
 -12   3   5    55984.16    70774.09   1447.53 o 
 -11   3   5     1754.38     1441.28    174.93 o 
 -10   3   5     1262.31     1208.65    118.65 o 
  -9   3   5    15180.01    16710.14    418.04 o 
  -8   3   5    54008.89    56061.91   1263.25 o 
  -7   3   5    40029.92    32243.83    769.43 o 
  -6   3   5    24291.56    28302.83    767.90 o 
  -5   3   5    17259.41    14889.00    809.52 o 
  -4   3   5    60877.83    57328.09   1707.00 o 
  -3   3   5    32163.63    26936.13   1283.55 o 
  -2   3   5    64007.51    75077.37   2160.29 o 
  -1   3   5    19249.13    16642.54    586.15 o 
   0   3   5    78274.45    70201.42   2022.21 o 
   1   3   5    16712.09    11653.66   1019.68 o 
   2   3   5    23817.22    24394.38    784.74 o 
   3   3   5     9681.92     8269.40    646.83 o 
   4   3   5    16023.06    17157.51    460.20 o 
   5   3   5        5.44       10.43    105.03 o 
   6   3   5     5150.31     5603.60    253.28 o 
   7   3   5       97.16      149.99     80.63 o 
   8   3   5      106.92      296.20    128.91 o 
   9   3   5      473.53      431.63    137.39 o 
  10   3   5     4770.39     6788.77    442.09 o 
  11   3   5    15723.63    13025.18    459.70 o 
  12   3   5    54575.82    50463.91   1330.94 o 
  13   3   5    27986.65    25787.66    763.85 o 
  14   3   5    34402.69    37131.28   1031.63 o 
  15   3   5    14717.02    13594.46    489.65 o 
  16   3   5    35747.23    35913.03   1014.14 o 
  17   3   5    10243.71     8314.38    595.43 o 
  18   3   5    25229.25    22404.62    861.21 o 
  19   3   5     5496.17     4478.34    380.29 o 
  20   3   5    13237.96    11768.52    599.81 o 
  21   3   5     2553.90     2184.45    322.56 o 
  22   3   5     3975.27     4141.07    396.95 o 
  23   3   5     1560.82     1232.11    288.07 o 
  24   3   5      479.69      535.31    275.82 o 
  25   3   5      544.81      233.88    256.64 o 
  26   3   5     1164.51     1693.52    539.71 o 
  27   3   5     4489.76     4483.33    462.18 o 
  28   3   5     7056.80     6560.96    545.92 o 
  29   3   5     7098.20     5114.58    797.11 o 
  30   3   5     6604.48     6280.14    772.00 o 
  31   3   5     6082.19     4969.90    683.47 o 
  32   3   5     7986.56     8626.30    845.03 o 
  33   3   5     4995.97     5301.31    738.14 o 
  34   3   5     4577.19     4259.23    684.38 o 
  35   3   5     2445.44     2054.98   1581.66 o 
  36   3   5     2195.87     2165.95    859.87 o 
 -38   4   5      932.43      643.61    799.66 o 
 -37   4   5       27.26      243.69    355.63 o 
 -36   4   5        3.93     -137.12    322.24 o 
 -35   4   5       32.14     -296.34    296.34 o 
 -34   4   5      590.96     1000.63    355.22 o 
 -33   4   5      534.06      386.18    314.00 o 
 -32   4   5     3624.63     5110.87    519.18 o 
 -31   4   5     2103.98     1624.22    255.06 o 
 -30   4   5    14365.42    13958.25    572.48 o 
 -29   4   5     5254.25     3913.12    326.28 o 
 -28   4   5    28722.20    31764.62    920.04 o 
 -27   4   5     7607.34     6861.11    436.05 o 
 -26   4   5    19395.05    17512.88    861.53 o 
 -25   4   5     5826.47     3804.46    337.22 o 
 -24   4   5    14575.45    14299.11    574.70 o 
 -23   4   5     3068.73     2405.27    275.83 o 
 -22   4   5    11026.01    11951.56    513.68 o 
 -21   4   5      807.23      754.78    197.21 o 
 -20   4   5      908.82     1253.19    215.51 o 
 -19   4   5       83.57       25.49    149.97 o 
 -18   4   5     5571.78     7601.82    382.26 o 
 -17   4   5     4671.42     3894.73    281.00 o 
 -16   4   5    20759.62    21479.54    688.33 o 
 -15   4   5     7661.81     6250.57    270.52 o 
 -14   4   5    28386.65    30244.34    771.47 o 
 -13   4   5     5692.90     4622.95    233.83 o 
 -12   4   5    50014.88    52947.34   1235.65 o 
 -11   4   5    20639.90    18253.27    570.84 o 
 -10   4   5    71775.94    70126.45   1770.13 o 
  -9   4   5    30081.54    24290.67    636.21 o 
  -8   4   5    51701.69    56011.28   1290.18 o 
  -7   4   5     1569.66     1811.32    156.40 o 
  -6   4   5    15962.55    14419.75    474.36 o 
  -5   4   5       23.77      211.53    126.01 o 
  -4   4   5     1678.71     1878.87    202.93 o 
  -3   4   5     5065.17     2795.94    202.20 o 
  -2   4   5     6848.40     7160.57    498.74 o 
  -1   4   5     5768.26     6442.02    336.98 o 
   0   4   5    10373.98    10872.26    451.06 o 
   1   4   5    11059.98     9745.07    416.89 o 
   2   4   5    24203.96    22649.01    764.33 o 
   3   4   5    15882.19    11297.65    862.45 o 
   4   4   5   107007.57   109764.54   2938.60 o 
   5   4   5    39718.98    35787.00    890.12 o 
   6   4   5    90184.95   100402.53   2483.66 o 
   7   4   5    44186.69    35463.98   1253.52 o 
   8   4   5    73117.42    63868.25   1455.41 o 
   9   4   5    15836.18    14203.87    764.44 o 
  10   4   5    24441.23    25632.96    770.07 o 
  11   4   5    10260.19     7860.52    416.73 o 
  12   4   5     4108.90     3577.83    259.80 o 
  13   4   5        8.62      224.40    157.61 o 
  14   4   5     2663.44     3085.22    256.77 o 
  15   4   5     3990.27     3782.04    445.91 o 
  16   4   5     7354.75     7357.70    467.37 o 
  17   4   5     7487.52     6773.04    458.42 o 
  18   4   5    25195.35    23875.77   1119.83 o 
  19   4   5    12330.18    10056.58    800.75 o 
  20   4   5    45263.13    45592.73   2118.27 o 
  21   4   5    22547.95    19683.83    844.27 o 
  22   4   5    20928.00    19860.96    961.04 o 
  23   4   5    12659.09    11095.46    807.44 o 
  24   4   5    12206.46    11007.57    654.50 o 
  25   4   5     6015.44     4864.21    468.35 o 
  26   4   5     4963.23     3334.40    656.46 o 
  27   4   5     3498.97     2861.27    418.48 o 
  28   4   5     2267.53     2365.65    677.42 o 
  29   4   5      708.01     1202.41    370.10 o 
  30   4   5       32.25     -238.84    372.09 o 
  31   4   5      139.38      114.95    417.11 o 
  32   4   5      782.04      285.20    463.38 o 
  33   4   5     1234.38     1172.03    522.56 o 
  34   4   5     1727.55     1422.00    548.09 o 
  35   4   5     1393.94     1300.27    812.80 o 
 -37   5   5      616.35     1408.01    418.75 o 
 -36   5   5     8475.75     9173.28    721.77 o 
 -35   5   5     1148.12      534.17    372.79 o 
 -34   5   5     5612.37     4912.21    554.11 o 
 -33   5   5     1634.23     1266.59    361.06 o 
 -32   5   5     2715.49     2841.76    327.99 o 
 -31   5   5     1824.06     1220.27    265.41 o 
 -30   5   5      796.69      790.43    238.80 o 
 -29   5   5      101.97     -196.96    196.96 o 
 -28   5   5     2234.02     2209.27    318.04 o 
 -27   5   5        7.36       79.09    216.57 o 
 -26   5   5     7163.68     8114.69    477.07 o 
 -25   5   5      202.10      212.96    241.10 o 
 -24   5   5     3858.90     4866.85    378.99 o 
 -23   5   5      127.62      118.73    190.88 o 
 -22   5   5    13699.38    13543.54    569.03 o 
 -21   5   5     2911.07     1760.53    252.54 o 
 -20   5   5    26709.59    29139.24    937.63 o 
 -19   5   5     3802.19     4401.56    332.99 o 
 -18   5   5    15996.22    16794.29    618.14 o 
 -17   5   5     6825.25     4920.21    336.94 o 
 -16   5   5     7155.97     8151.89    413.00 o 
 -15   5   5     3246.82     3556.02    285.88 o 
 -14   5   5     3306.62     2850.14    238.16 o 
 -13   5   5     2086.90     1578.71    195.72 o 
 -12   5   5     1636.43     2477.74    222.48 o 
 -11   5   5     8576.53     8575.44    371.70 o 
 -10   5   5       21.43       22.91    164.88 o 
  -9   5   5     1147.88     1443.20    184.35 o 
  -8   5   5    27517.81    33844.35    855.59 o 
  -7   5   5    19846.03    17569.35    837.98 o 
  -6   5   5    73565.18    80041.99   2463.00 o 
  -5   5   5    18947.45    16844.57    561.89 o 
  -4   5   5    46172.42    43009.16   1169.80 o 
  -3   5   5    11158.61    10193.30    652.75 o 
  -2   5   5    30645.71    33579.48    945.44 o 
  -1   5   5    21126.35    17350.31    660.45 o 
   0   5   5    42324.28    44178.49   1383.86 o 
   1   5   5    26212.00    24372.44    844.48 o 
   2   5   5    11255.62    11554.16    492.37 o 
   3   5   5    17980.64    16487.69    625.16 o 
   4   5   5     6848.19     6351.67    354.86 o 
   5   5   5     7452.13     5934.27    305.86 o 
   6   5   5     2347.59     1934.10    226.48 o 
   7   5   5     1455.30     1686.64    187.84 o 
   8   5   5     8785.87     9715.00    349.96 o 
   9   5   5     2442.66     2112.79    232.52 o 
  10   5   5    26873.77    27208.77    827.07 o 
  11   5   5     8377.85     7113.74    370.81 o 
  12   5   5    31463.63    32507.56    959.92 o 
  13   5   5    15803.10    14924.38    550.52 o 
  14   5   5    21091.19    20900.40    830.32 o 
  15   5   5    11926.29     9468.42    541.47 o 
  16   5   5     9615.22     9877.63    570.69 o 
  17   5   5    10940.78    10218.00    586.75 o 
  18   5   5     6540.39     6775.77    929.87 o 
  19   5   5    14391.83    12061.09    867.87 o 
  20   5   5    10718.40    11522.25    652.00 o 
  21   5   5     4892.25     5351.23    478.68 o 
  22   5   5     1341.81      845.07    388.13 o 
  23   5   5      238.58       13.91    261.89 o 
  24   5   5     1914.21     1923.64    369.16 o 
  25   5   5     1398.32      867.75    480.42 o 
  26   5   5     4066.24     4600.97    499.99 o 
  27   5   5     2039.32     2243.75    416.69 o 
  28   5   5     4644.48     4623.50    528.30 o 
  29   5   5     4758.46     4694.94    538.70 o 
  30   5   5     4891.39     4844.51    538.12 o 
  31   5   5     4919.94     4803.27    562.83 o 
  32   5   5     4854.57     4609.37    703.18 o 
  33   5   5     4209.83     4218.10    988.54 o 
 -35   6   5      654.76      824.57    395.63 o 
 -34   6   5     2724.28     2532.80    355.95 o 
 -33   6   5      152.44      234.19    256.34 o 
 -32   6   5     6543.13     6783.85    468.84 o 
 -31   6   5        5.01      -23.31    232.31 o 
 -30   6   5    10545.35    10566.94    542.98 o 
 -29   6   5      477.14      484.51    233.72 o 
 -28   6   5     7081.86     7638.24    511.92 o 
 -27   6   5     3102.14     1545.56    306.45 o 
 -26   6   5     6305.51     7012.45    479.26 o 
 -25   6   5     4063.99     2960.01    347.83 o 
 -24   6   5     4367.96     4691.59    467.46 o 
 -23   6   5     5083.86     4817.84    390.30 o 
 -22   6   5      436.93     1402.91    268.74 o 
 -21   6   5     5561.45     5480.21    402.39 o 
 -20   6   5      386.18      585.16    223.22 o 
 -19   6   5     3040.06     3036.61    324.23 o 
 -18   6   5     6352.82     7104.93    485.34 o 
 -17   6   5      737.74      804.85    253.09 o 
 -16   6   5    18200.10    19304.72    956.04 o 
 -15   6   5       12.03      156.98    215.73 o 
 -14   6   5    14752.18    14340.75    652.14 o 
 -13   6   5        7.92        2.32    164.21 o 
 -12   6   5    10272.34    11389.94    466.11 o 
 -11   6   5     3083.99     2588.49    255.50 o 
 -10   6   5    34902.14    37557.22   1080.99 o 
  -9   6   5    14484.61    13300.02    458.26 o 
  -8   6   5    18712.12    22815.80    656.06 o 
  -7   6   5    19821.13    20080.33    670.15 o 
  -6   6   5     1007.61     1202.20    179.33 o 
  -5   6   5    11367.85    10311.90    439.54 o 
  -4   6   5       28.86      134.67    157.59 o 
  -3   6   5     6229.95     7339.84    374.12 o 
  -2   6   5      574.09      930.07    186.79 o 
  -1   6   5     7141.83     8677.79    511.85 o 
   0   6   5     3418.01     2416.77    282.66 o 
   1   6   5      341.72      678.12    209.17 o 
   2   6   5    10304.87    11545.24    527.12 o 
   3   6   5     1446.94     1320.98    225.18 o 
   4   6   5    18514.48    21256.73    786.40 o 
   5   6   5     7027.91     6270.72    343.73 o 
   6   6   5    21129.56    21930.75    856.18 o 
   7   6   5     9500.32     7687.46    549.12 o 
   8   6   5    16823.75    17120.07    725.94 o 
   9   6   5    11686.82    11690.53    580.79 o 
  10   6   5     7304.52     6667.39    456.17 o 
  11   6   5    11293.00    10184.91    493.73 o 
  12   6   5      205.86      550.92    233.18 o 
  13   6   5     5997.46     6245.27    606.60 o 
  14   6   5     1250.06     1410.53    373.89 o 
  15   6   5     2900.32     3884.25    407.65 o 
  16   6   5      995.37     1249.61    301.62 o 
  17   6   5        4.52      375.42    263.17 o 
  18   6   5    10939.32    10409.67    630.70 o 
  19   6   5     1208.72     1247.51    328.77 o 
  20   6   5    15199.10    15156.38    773.54 o 
  21   6   5     2861.30     2692.40    393.24 o 
  22   6   5     6254.72     6163.20    542.86 o 
  23   6   5     3153.82     2321.94    395.09 o 
  24   6   5     5016.56     4854.99    512.90 o 
  25   6   5     4644.33     4960.92    526.71 o 
  26   6   5     4681.35     3742.36    482.88 o 
  27   6   5     4651.58     4028.85    524.19 o 
  28   6   5      632.96     1223.45    480.90 o 
  29   6   5     3002.88     2040.15    427.13 o 
  30   6   5       54.45      181.16    538.29 o 
  31   6   5     2097.34     1782.48    466.27 o 
 -32   7   5        0.71      171.82    253.81 o 
 -31   7   5     2885.40     2250.36    459.15 o 
 -30   7   5      190.70      268.18    349.43 o 
 -29   7   5     3745.31     3342.63    382.59 o 
 -28   7   5      542.20      690.88    333.33 o 
 -27   7   5     5632.22     5333.26    417.07 o 
 -26   7   5     2335.92     2905.10    337.78 o 
 -25   7   5     5160.45     5150.86    438.03 o 
 -24   7   5     2330.13     2775.09    362.11 o 
 -23   7   5      718.86      704.36    296.04 o 
 -22   7   5     3555.37     4431.44    467.55 o 
 -21   7   5        6.84     -239.56    278.37 o 
 -20   7   5     2507.87     2501.80    359.72 o 
 -19   7   5      737.57      -75.03    253.21 o 
 -18   7   5     1177.07     1252.06    378.00 o 
 -17   7   5     3687.92     3255.61    404.30 o 
 -16   7   5      481.04      652.04    263.18 o 
 -15   7   5     6436.46     5683.66    466.89 o 
 -14   7   5        0.46      586.98    250.34 o 
 -13   7   5    12642.63    11961.19    628.02 o 
 -12   7   5      726.01     1790.08    338.47 o 
 -11   7   5    21534.13    20512.12    641.69 o 
 -10   7   5     1769.23     2717.51    257.99 o 
  -9   7   5     9521.65    10389.79    437.18 o 
  -8   7   5     5933.30     6541.66    564.09 o 
  -7   7   5     1292.25     1845.99    235.44 o 
  -6   7   5    16092.59    17749.25    571.35 o 
  -5   7   5     1001.78     1849.01    258.15 o 
  -4   7   5     5565.95     6335.38    379.31 o 
  -3   7   5     1424.37     1297.51    229.39 o 
  -2   7   5     3083.95     3208.43    286.63 o 
  -1   7   5     4102.24     3323.75    285.60 o 
   0   7   5     2520.92     2712.47    316.14 o 
   1   7   5     6722.55     7284.91    572.99 o 
   2   7   5       96.33      290.93    212.01 o 
   3   7   5    14213.99    13401.65    794.38 o 
   4   7   5       38.94      659.20    464.46 o 
   5   7   5    14532.34    13713.99    662.53 o 
   6   7   5      857.51     1968.12    382.52 o 
   7   7   5     7720.39     9563.14    571.89 o 
   8   7   5     4815.24     5579.48    458.64 o 
   9   7   5     4745.47     5541.05    521.97 o 
  10   7   5    10384.55    11335.64    618.92 o 
  11   7   5     1317.30     1694.16    399.43 o 
  12   7   5     4643.27     5991.38   1587.94 o 
  13   7   5       63.12      390.16    407.97 o 
  14   7   5     1024.71      642.02    351.48 o 
  15   7   5      569.63      387.77    330.15 o 
  16   7   5      109.59       57.23    245.82 o 
  17   7   5     5304.94     5418.79    594.18 o 
  18   7   5      121.00      371.66    290.17 o 
  19   7   5     8661.12     6536.50    546.66 o 
  20   7   5       31.21      155.97    277.62 o 
  21   7   5     4080.12     4341.73    494.57 o 
  22   7   5      538.52      549.93    312.33 o 
  23   7   5     3988.82     3903.76    514.86 o 
  24   7   5     1122.68     1253.66    383.32 o 
  25   7   5     3128.70     3075.66    465.95 o 
  26   7   5     1960.59     1452.08    404.85 o 
  27   7   5     1103.61     2129.26    452.05 o 
  28   7   5     1896.64     1864.37    511.92 o 
 -29   8   5      103.71      307.70    280.53 o 
 -28   8   5      408.80      -66.62    275.05 o 
 -27   8   5      319.21      705.23    299.52 o 
 -26   8   5        0.16     -159.24    243.39 o 
 -25   8   5      854.00      466.49    293.44 o 
 -24   8   5        9.29     -250.77    250.77 o 
 -23   8   5     2707.33     2480.55    358.83 o 
 -22   8   5      170.72      360.36    284.99 o 
 -21   8   5     4733.53     4519.75    606.27 o 
 -20   8   5     1510.01     1395.31    309.81 o 
 -19   8   5     6968.16     6868.31    490.55 o 
 -18   8   5     5348.17     5216.60    439.02 o 
 -17   8   5     7790.83     8007.56    622.71 o 
 -16   8   5     5061.58     5096.84    417.20 o 
 -15   8   5     3279.14     3679.03    412.50 o 
 -14   8   5     3007.57     3082.02    339.72 o 
 -13   8   5      456.57      423.40    224.62 o 
 -12   8   5      643.54      677.43    273.59 o 
 -11   8   5      178.40     -110.08    207.53 o 
 -10   8   5      415.54      547.73    247.32 o 
  -9   8   5     3301.75     3176.70    287.26 o 
  -8   8   5      317.15      483.61    306.95 o 
  -7   8   5    11107.52    11378.31    476.29 o 
  -6   8   5     4329.85     5838.85    355.68 o 
  -5   8   5    15455.83    14249.97    606.05 o 
  -4   8   5     9434.67    10833.31    532.74 o 
  -3   8   5    20782.93    20399.42    746.99 o 
  -2   8   5    13291.54    15048.51    619.16 o 
  -1   8   5    13889.45    15548.86    724.98 o 
   0   8   5     5737.50     5668.07    592.47 o 
   1   8   5     3196.45     2918.05    489.67 o 
   2   8   5     1493.92     1266.15    394.92 o 
   3   8   5     2365.51     2197.55    432.70 o 
   4   8   5      459.36      592.46    276.57 o 
   5   8   5      140.95      200.86    267.77 o 
   6   8   5       31.59      560.05    269.25 o 
   7   8   5      840.34      542.58    285.96 o 
   8   8   5     1157.59      957.99    419.20 o 
   9   8   5     2882.17     1967.92    438.30 o 
  10   8   5     2381.57     2778.54    496.53 o 
  11   8   5     7005.87     6813.84   1478.10 o 
  12   8   5     5210.36     7664.11    724.81 o 
  13   8   5     9535.20     8533.88    809.66 o 
  14   8   5     6274.00     8034.87   1186.24 o 
  15   8   5     5305.36     5539.32    653.71 o 
  16   8   5     2241.79     2393.35    715.51 o 
  17   8   5     3023.53     3275.98    561.30 o 
  18   8   5     1681.82     2166.76    505.71 o 
  19   8   5     2205.69     2172.98    542.91 o 
  20   8   5     1106.45     1059.10    453.00 o 
  21   8   5      138.42     -164.08    470.73 o 
  22   8   5       89.95     -105.30    328.09 o 
  23   8   5        5.08       70.11    327.13 o 
  24   8   5       75.41     -305.34    305.34 o 
  25   8   5      283.88     -108.35    331.99 o 
 -24   9   5      384.78      398.01    351.75 o 
 -23   9   5     1295.21      808.44    391.68 o 
 -22   9   5       26.52      164.09    326.02 o 
 -21   9   5      357.50      129.72    322.36 o 
 -20   9   5      144.49      -53.46    303.50 o 
 -19   9   5        3.76      170.96    311.90 o 
 -18   9   5      754.84      553.72    327.84 o 
 -17   9   5      220.99     -159.72    340.92 o 
 -16   9   5     2225.81     2173.77    428.52 o 
 -15   9   5     1502.92     1507.82    369.05 o 
 -14   9   5     4540.65     4423.71    512.24 o 
 -13   9   5     4131.88     4616.82    737.58 o 
 -12   9   5     4440.46     4390.25    403.09 o 
 -11   9   5     6820.68     7294.29    595.19 o 
 -10   9   5     2759.87     2735.40    332.95 o 
  -9   9   5     6963.94     6446.05    453.58 o 
  -8   9   5      319.24      366.66    236.34 o 
  -7   9   5     4866.42     4273.62    446.32 o 
  -6   9   5       69.45      524.58    209.87 o 
  -5   9   5     2479.02     1913.71    265.61 o 
  -4   9   5      544.60      322.43    284.46 o 
  -3   9   5     1798.47     1978.47    828.49 o 
  -2   9   5      840.64     1576.45    539.77 o 
  -1   9   5     2052.83     2262.33    922.63 o 
   0   9   5     1748.36     1446.29    436.33 o 
   1   9   5      261.65      203.73    357.25 o 
   2   9   5     4949.21     5393.48    634.65 o 
   3   9   5     5304.83     6342.04   1035.61 o 
   4   9   5     4563.14     4909.08    495.69 o 
   5   9   5     6552.84     7247.43    572.45 o 
   6   9   5     1575.51     1879.77    401.64 o 
   7   9   5     7415.34     8262.91    758.88 o 
   8   9   5      654.99     1425.25    442.75 o 
   9   9   5     7617.15     8176.20    991.68 o 
  10   9   5      837.05     1136.16    428.78 o 
  11   9   5     5292.04     4482.81    612.46 o 
  12   9   5      235.81     -160.54    335.90 o 
  13   9   5     1980.26     2003.69    496.79 o 
  14   9   5       77.45      534.39    388.16 o 
  15   9   5       36.27      252.66    378.90 o 
  16   9   5      746.01      350.14    383.72 o 
  17   9   5     1667.50      972.48    451.91 o 
  18   9   5     2066.26     2187.44    532.57 o 
  19   9   5     3019.07     3099.71    587.88 o 
  20   9   5     2684.50     1441.28    665.30 o 
  21   9   5     3740.83     3803.02    809.66 o 
 -18  10   5     1628.82      893.66    532.01 o 
 -17  10   5     4509.82     2200.60    450.96 o 
 -16  10   5      142.71       46.07    321.85 o 
 -15  10   5     3023.91     2287.93    441.35 o 
 -14  10   5       16.36      -87.50    296.05 o 
 -13  10   5     1830.95      974.49    513.73 o 
 -12  10   5      490.04      412.95    325.35 o 
 -11  10   5      234.61      -83.52    285.35 o 
 -10  10   5     2122.33     1479.80    515.16 o 
  -9  10   5       96.09      309.52    315.57 o 
  -8  10   5     2328.53     2213.80    405.43 o 
  -7  10   5      402.35      397.36    323.51 o 
  -6  10   5     3340.83     2621.68    540.58 o 
  -5  10   5     1890.92     2682.54    633.92 o 
  -4  10   5     4904.71     5800.94   1452.99 o 
  -3  10   5     7048.66     7206.65    769.23 o 
  -2  10   5     4236.79     4335.30    647.55 o 
  -1  10   5     7168.00     6282.10   1186.24 o 
   0  10   5     2129.90     2201.89    517.19 o 
   1  10   5     4670.73     5169.37    694.30 o 
   2  10   5     1162.18      975.79   1057.58 o 
   3  10   5     4024.94     3603.75    521.96 o 
   4  10   5      364.87      760.90    359.87 o 
   5  10   5     1273.80     1217.35    467.59 o 
   6  10   5      279.83      309.05    387.40 o 
   7  10   5      236.25      249.76    524.08 o 
   8  10   5     1721.16     1803.02    637.06 o 
   9  10   5        5.08      504.63    417.73 o 
  10  10   5     3451.20     3838.96    850.46 o 
  11  10   5      993.23     1043.66    444.05 o 
  12  10   5     3764.91     3655.31    627.22 o 
  13  10   5     3631.99     3269.80    611.95 o 
  14  10   5     2409.47     1775.24    516.90 o 
  -5  11   5     2937.18     1512.62    815.94 o 
  -4  11   5     1153.73     1487.51    866.15 o 
  -3  11   5     1384.83     1906.11    562.47 o 
  -2  11   5     1869.18     1875.63    571.03 o 
  -1  11   5      797.91     1290.11    533.67 o 
   0  11   5     2487.14     2272.00    582.08 o 
   1  11   5       53.86      500.70    469.15 o 
 -41   0   6     3887.67     3200.98    884.98 o 
 -40   0   6     1269.53     2843.22    815.94 o 
 -39   0   6     6142.23     5604.85   1029.33 o 
 -38   0   6     1470.95     1631.87    677.85 o 
 -37   0   6     8994.87    10651.10   1280.39 o 
 -36   0   6     2148.55     2021.01    659.02 o 
 -35   0   6    12301.83    10707.58   1230.18 o 
 -34   0   6     2353.46     2554.51    696.68 o 
 -33   0   6    17244.14    17580.27   1481.24 o 
 -32   0   6     1195.30      859.87    520.94 o 
 -31   0   6     4608.80     5228.26    841.04 o 
 -30   0   6        9.69      -82.81    274.73 o 
 -29   0   6     3254.27     3562.38    690.41 o 
 -28   0   6      632.22      543.21    303.40 o 
 -27   0   6     6429.17     8285.07   1691.50 o 
 -26   0   6     1818.77     1919.36    429.94 o 
 -25   0   6    12356.04    12624.36   1930.00 o 
 -24   0   6     2343.05     1718.67    310.98 o 
 -23   0   6    24801.04    27942.55    941.23 o 
 -22   0   6     3682.72     2667.42    489.56 o 
 -21   0   6    47981.56    48067.10   1800.23 o 
 -20   0   6     6084.30     6023.27    399.62 o 
 -19   0   6    41605.20    50965.09   1878.65 o 
 -18   0   6     5707.51     4874.27   1104.65 o 
 -17   0   6    78781.59    79183.49   2787.03 o 
 -16   0   6     5627.72     5720.92    608.75 o 
 -15   0   6    64711.25    69224.05   2044.17 o 
 -14   0   6     4149.82     2813.10    210.79 o 
 -13   0   6    10944.58    10658.61    413.35 o 
 -12   0   6      138.46      168.26    122.87 o 
 -11   0   6     5395.21     3926.62    231.51 o 
 -10   0   6      467.60      296.34    142.34 o 
  -9   0   6      310.08       95.68     83.96 o 
  -8   0   6      222.19      -55.56    101.86 o 
  -7   0   6   112498.62   114747.60   3160.26 o 
  -6   0   6    29516.66    20649.00    805.43 o 
  -5   0   6   584456.81   619242.00  20518.92 o 
  -4   0   6    23915.42    14202.34    674.72 o 
  -3   0   6    57915.38    57666.08   2007.62 o 
  -2   0   6     1084.48      438.54    137.37 o 
  -1   0   6    93638.47    91818.26   3132.54 o 
   0   0   6    10851.37     6540.04    495.84 o 
   1   0   6   103445.08   113346.00   5516.98 o 
   2   0   6     1445.68      317.72    213.40 o 
   4   0   6      500.64      209.21    132.26 o 
   5   0   6    10333.01     9667.20    463.64 o 
   6   0   6     1424.75      856.26    313.82 o 
   7   0   6    47919.55    44672.10   1613.03 o 
   8   0   6     2846.54     1788.07    702.96 o 
   9   0   6    78783.84    92575.60   3210.58 o 
  10   0   6     5701.97     6750.92    793.97 o 
  11   0   6   143989.83   191224.83   6481.02 o 
  12   0   6     1411.19     1273.80    226.98 o 
  13   0   6    18498.40    16776.18    759.96 o 
  14   0   6     1552.83     1274.11    241.29 o 
  15   0   6    69242.30    89355.52   3170.97 o 
  16   0   6     1305.44     2240.39    295.34 o 
  17   0   6    40468.61    38966.12   1529.22 o 
  18   0   6      458.98      338.80    214.75 o 
  19   0   6     6967.26     8778.61    553.20 o 
  20   0   6       90.35      245.13    244.78 o 
  21   0   6       26.65      137.52    236.86 o 
  22   0   6       10.42       27.62    244.91 o 
  23   0   6      506.56     1594.21    577.43 o 
  24   0   6       58.81      156.91    445.63 o 
  25   0   6     3757.24     4632.00    822.21 o 
  26   0   6       86.34      376.59    502.11 o 
  27   0   6    20099.43    18195.36   1512.62 o 
  28   0   6      677.36     1719.74    640.20 o 
  29   0   6    39546.72    39485.00   2567.06 o 
  30   0   6      454.91      483.28    602.54 o 
  31   0   6    20489.17    24264.66   1914.31 o 
  32   0   6      118.79     1092.10    690.41 o 
  33   0   6     6877.77     9307.94   1280.39 o 
  34   0   6        8.68      583.71    665.30 o 
  35   0   6     4312.11     2636.10    935.19 o 
  36   0   6       56.58      671.58    690.41 o 
  37   0   6     1399.92      232.23    709.24 o 
 -41   1   6     2589.37     2149.82    575.11 o 
 -40   1   6      252.42     -181.09    392.30 o 
 -39   1   6     1209.28     1440.16    539.77 o 
 -38   1   6       67.24     -346.82    346.82 o 
 -37   1   6      247.57      390.19    394.08 o 
 -36   1   6       14.11       90.53    344.81 o 
 -35   1   6       79.66       28.74    338.93 o 
 -34   1   6      807.42      212.11    312.45 o 
 -33   1   6     4525.88     3947.25    684.13 o 
 -32   1   6     2130.44     1526.72    428.65 o 
 -31   1   6    15787.17    15265.24    745.36 o 
 -30   1   6     2957.91     3478.08    386.09 o 
 -29   1   6    25731.45    26172.50   1017.46 o 
 -28   1   6     3250.97     3101.66    525.44 o 
 -27   1   6    13761.54    13719.90    665.80 o 
 -26   1   6     2011.22     1269.35    195.89 o 
 -25   1   6    12937.05    13711.97    462.11 o 
 -24   1   6      664.89      240.11    143.57 o 
 -23   1   6     2344.97     3399.24    234.37 o 
 -22   1   6        9.86       95.27    123.71 o 
 -21   1   6       60.15      112.48    106.78 o 
 -20   1   6       41.04      -93.65     93.65 o 
 -19   1   6      206.02      271.13    103.02 o 
 -18   1   6      763.62      386.91    103.85 o 
 -17   1   6     5000.03     3304.77    167.08 o 
 -16   1   6     2472.80     2032.91    137.00 o 
 -15   1   6    37379.08    43198.66   1109.49 o 
 -14   1   6     8833.98     7056.47    251.68 o 
 -13   1   6    53801.41    51780.97   1166.27 o 
 -12   1   6     7905.55     7779.36    342.91 o 
 -11   1   6    47008.44    60069.11   1216.44 o 
 -10   1   6     2416.92     1969.99    175.90 o 
  -9   1   6    13335.14    11406.51    325.31 o 
  -8   1   6      150.26      -22.28     77.71 o 
  -7   1   6     6939.73     7335.30    270.57 o 
  -6   1   6       21.36       14.50     84.54 o 
  -5   1   6    14094.15    12539.05    383.82 o 
  -4   1   6     3134.14     2292.94    219.94 o 
  -3   1   6   176840.58   197793.56   5443.99 o 
  -2   1   6     1055.42      852.68    135.89 o 
  -1   1   6     9935.50     7186.03    301.96 o 
   0   1   6     1867.27     1130.02    162.67 o 
   1   1   6    29754.76    35768.21    979.30 o 
   2   1   6     2614.16     1913.70    150.28 o 
   3   1   6    79869.60    82981.98   2346.46 o 
   4   1   6     6163.89     3945.22    200.77 o 
   5   1   6   114599.85   124590.66   4153.54 o 
   6   1   6     5622.72     4936.74    274.13 o 
   7   1   6   122250.14   121532.23   2936.67 o 
   8   1   6     4703.51     3144.17    291.71 o 
   9   1   6    71387.78    63895.86   1608.94 o 
  10   1   6     3124.32     1980.35    175.25 o 
  11   1   6   161652.66   183569.02   4409.39 o 
  12   1   6     1600.07     1459.02    169.58 o 
  13   1   6    16617.83    20085.44    611.93 o 
  14   1   6      205.82      175.29    125.64 o 
  15   1   6     8683.91    11946.45    613.31 o 
  16   1   6      778.66      897.36    164.02 o 
  17   1   6    19383.96    16437.10    812.61 o 
  18   1   6      910.04      940.56    273.59 o 
  19   1   6    21515.18    21957.75    696.93 o 
  20   1   6     1176.16      989.54    259.71 o 
  21   1   6    29199.79    27970.35   1021.85 o 
  22   1   6     1299.55     1174.05    424.49 o 
  23   1   6    36383.57    37772.54   1414.04 o 
  24   1   6      580.79      916.21    272.95 o 
  25   1   6    22203.49    24470.29   1534.59 o 
  26   1   6      246.49     1115.48    403.79 o 
  27   1   6    12779.17    16113.77   1028.92 o 
  28   1   6      287.51     -160.23    593.12 o 
  29   1   6     9029.57    11472.23    909.81 o 
  30   1   6        2.50     -239.12    362.63 o 
  31   1   6       34.94      174.37    416.54 o 
  32   1   6      328.10      577.52    508.39 o 
  33   1   6     3947.00     5618.07   1851.55 o 
  34   1   6      155.27      834.22    512.59 o 
  35   1   6     4672.19     5302.85    782.86 o 
  36   1   6       65.03      468.53    492.09 o 
  37   1   6     3279.21     3935.03    932.05 o 
 -40   2   6     1515.82      713.64   1176.83 o 
 -39   2   6     4489.17     3564.12    636.76 o 
 -38   2   6     1321.66      640.47    399.13 o 
 -37   2   6     4691.88     4798.05    541.58 o 
 -36   2   6      820.27      654.38    337.62 o 
 -35   2   6     5405.33     3982.45    476.38 o 
 -34   2   6     1970.22     1539.72    351.35 o 
 -33   2   6    15740.17    16005.29    800.84 o 
 -32   2   6     1569.97      932.24    523.00 o 
 -31   2   6     8402.73     9042.86    600.86 o 
 -30   2   6       74.12      293.45    270.36 o 
 -29   2   6      422.45      504.83    268.27 o 
 -28   2   6     2085.21     2003.06    287.32 o 
 -27   2   6     2565.87     1880.74    272.22 o 
 -26   2   6     2018.08     1835.12    255.48 o 
 -25   2   6     1848.17     1162.14    221.31 o 
 -24   2   6     2853.97     2522.84    314.44 o 
 -23   2   6    10801.88     9795.70    444.23 o 
 -22   2   6     5475.53     4882.24    348.89 o 
 -21   2   6    38631.42    40715.32   1115.08 o 
 -20   2   6     6177.81     6167.19    312.94 o 
 -19   2   6    62617.93    64630.23   1672.87 o 
 -18   2   6     7553.73     6042.58    229.23 o 
 -17   2   6    77834.22    79118.27   1605.42 o 
 -16   2   6     3531.20     3115.90    156.48 o 
 -15   2   6    42180.57    50382.77   1052.21 o 
 -14   2   6     2136.09     1761.31    122.78 o 
 -13   2   6    39128.59    32945.66    715.56 o 
 -12   2   6      253.91      571.61    113.75 o 
 -11   2   6     2232.99     3727.00    161.18 o 
 -10   2   6     4642.23     4339.08    193.00 o 
  -9   2   6     6934.95     5548.40    217.88 o 
  -8   2   6    13202.70    12544.57    528.05 o 
  -7   2   6    51718.64    60192.15   1749.79 o 
  -6   2   6     7839.32     7120.77    417.98 o 
  -5   2   6   136229.41   155296.48   4314.93 o 
  -4   2   6     6474.88     6342.54    337.99 o 
  -3   2   6   119686.97   137083.39   3811.37 o 
  -2   2   6     4907.47     4007.98    240.09 o 
  -1   2   6    26072.41    27475.79    862.15 o 
   0   2   6     1428.60      942.38    152.24 o 
   1   2   6    34522.61    36293.76   1098.55 o 
   2   2   6      131.22      152.76    115.31 o 
   3   2   6    46124.15    58475.20   1299.72 o 
   4   2   6       96.82       53.15     91.82 o 
   5   2   6     4674.01     4816.24    202.89 o 
   6   2   6     3172.09     2897.27    193.16 o 
   7   2   6     2915.37     1743.91    356.31 o 
   8   2   6     2029.50     1622.81    242.69 o 
   9   2   6      131.20      253.03    128.02 o 
  10   2   6     4369.42     3713.29    227.67 o 
  11   2   6    31275.94    27951.60    794.64 o 
  12   2   6     2414.05     1905.25    189.33 o 
  13   2   6    39163.74    48909.70   1294.75 o 
  14   2   6     1618.14     1843.90    194.65 o 
  15   2   6    38319.73    41653.88   1139.18 o 
  16   2   6      608.73      251.91    150.40 o 
  17   2   6    15155.49    14594.84    516.36 o 
  18   2   6      131.58      178.81    201.12 o 
  19   2   6    13789.96    15310.33    785.04 o 
  20   2   6       60.89      113.70    246.88 o 
  21   2   6     6649.71     7332.82    486.71 o 
  22   2   6      117.60      513.73    250.25 o 
  23   2   6      336.87      458.23    251.80 o 
  24   2   6      292.70      132.58    257.89 o 
  25   2   6      731.21      228.93    268.72 o 
  26   2   6      603.44      543.80    285.61 o 
  27   2   6     3901.98     3799.32   1437.30 o 
  28   2   6      698.09      587.67    627.64 o 
  29   2   6    13215.87    14373.86   1189.38 o 
  30   2   6      368.28      156.95    702.96 o 
  31   2   6    12580.17    11820.27    960.66 o 
  32   2   6       22.84      479.43    437.00 o 
  33   2   6     4912.57     5029.11    732.13 o 
  34   2   6       31.21      422.02    454.89 o 
  35   2   6     1741.97     1737.11    572.05 o 
  36   2   6       82.18      -43.93    470.44 o 
 -40   3   6      129.14      270.66    355.07 o 
 -39   3   6      109.97      172.65    345.41 o 
 -38   3   6      277.44      580.92    365.74 o 
 -37   3   6      889.36      952.43    379.06 o 
 -36   3   6      637.02      938.70    356.17 o 
 -35   3   6      413.79      945.22    388.48 o 
 -34   3   6     1529.98     1379.95    355.72 o 
 -33   3   6      355.19     1379.76    345.41 o 
 -32   3   6      797.30     1082.06    335.87 o 
 -31   3   6     1795.48     1998.14    366.76 o 
 -30   3   6      245.04      131.20    256.82 o 
 -29   3   6     2493.83     2868.90    329.69 o 
 -28   3   6     1303.21     1053.20    247.18 o 
 -27   3   6     9734.50     9538.04    582.02 o 
 -26   3   6     2394.33     1867.57    437.81 o 
 -25   3   6    27055.04    26311.92    756.00 o 
 -24   3   6       51.01      449.61    282.04 o 
 -23   3   6     5563.85     5620.43    359.34 o 
 -22   3   6     1386.35     1435.01    200.56 o 
 -21   3   6      958.40     1035.82    180.36 o 
 -20   3   6     2999.55     3149.75    291.75 o 
 -19   3   6     1001.19     1776.16    200.21 o 
 -18   3   6     4314.03     5058.26    271.26 o 
 -17   3   6      287.78      704.44    158.34 o 
 -16   3   6     2989.03     3157.99    170.35 o 
 -15   3   6    12303.24    11940.58    340.99 o 
 -14   3   6     6818.48     5954.71    235.78 o 
 -13   3   6    19676.54    20444.38    499.65 o 
 -12   3   6    23438.86    22313.75    533.24 o 
 -11   3   6    85392.73    93665.92   1878.80 o 
 -10   3   6     6881.00     6616.61    351.98 o 
  -9   3   6    49222.32    65026.08   1631.67 o 
  -8   3   6     3564.68     3958.83    210.75 o 
  -7   3   6      593.49      194.02    108.77 o 
  -6   3   6     1694.81     1992.84    187.02 o 
  -5   3   6      203.74      730.48    122.31 o 
  -4   3   6     3914.61     3943.88    258.66 o 
  -3   3   6     2803.25     2340.79    211.82 o 
  -2   3   6    10533.85    10004.32    489.74 o 
  -1   3   6     8582.82     8467.87    372.81 o 
   0   3   6     8662.62     8698.48    383.85 o 
   1   3   6     3651.52     6551.35    322.96 o 
   2   3   6     2439.61     2140.25    288.08 o 
   3   3   6    13592.08    12170.94    358.83 o 
   4   3   6     4113.36     3445.77    187.04 o 
   5   3   6    27060.42    31642.57    765.05 o 
   6   3   6     2782.33     2029.53    215.51 o 
   7   3   6     5946.15     5517.83    419.98 o 
   8   3   6      113.96       45.00    122.90 o 
   9   3   6     3732.71     4652.78    308.25 o 
  10   3   6     1943.39     2484.84    210.00 o 
  11   3   6    14328.87    12693.98    456.79 o 
  12   3   6     2249.34     3021.06    236.53 o 
  13   3   6     1926.11     2896.90    238.31 o 
  14   3   6     3583.26     3919.02    264.78 o 
  15   3   6      997.98     1769.01    207.95 o 
  16   3   6     4078.21     4348.32    280.89 o 
  17   3   6     4068.47     5638.59    415.73 o 
  18   3   6     3273.72     3736.40    364.74 o 
  19   3   6     3974.58     4347.57    396.84 o 
  20   3   6     1349.38     1575.92    305.07 o 
  21   3   6      984.73     1334.05    290.91 o 
  22   3   6      598.54      628.51    310.46 o 
  23   3   6     3066.43     2895.68    379.71 o 
  24   3   6        3.72     -142.00    247.09 o 
  25   3   6     4408.79     4415.17    448.32 o 
  26   3   6      363.60      119.84    318.20 o 
  27   3   6     2783.77     4302.46    470.49 o 
  28   3   6      775.57      638.58    428.78 o 
  29   3   6     3033.18     3453.95    759.45 o 
  30   3   6      946.20     1474.99    481.52 o 
  31   3   6      299.35      564.91    448.49 o 
  32   3   6     1272.90     1740.30    548.09 o 
  33   3   6       34.00      216.80    439.57 o 
  34   3   6      802.08      833.30    503.01 o 
  35   3   6      402.00       44.05    465.94 o 
 -38   4   6      253.46      458.18    358.44 o 
 -37   4   6        6.81     -235.64    321.88 o 
 -36   4   6       37.04     -200.00    321.73 o 
 -35   4   6      262.95     -291.51    291.51 o 
 -34   4   6        2.04       90.75    295.80 o 
 -33   4   6     1571.86      881.01    338.03 o 
 -32   4   6      678.21      699.60    308.96 o 
 -31   4   6      322.29      846.78    230.88 o 
 -30   4   6     2523.02     2913.22    304.01 o 
 -29   4   6      493.13      921.10    241.80 o 
 -28   4   6     3558.63     3996.50    339.40 o 
 -27   4   6     2055.62     2424.40    279.56 o 
 -26   4   6     2584.63     2526.48    270.10 o 
 -25   4   6     1414.72     1834.99    241.47 o 
 -24   4   6     2178.18     2461.29    255.03 o 
 -23   4   6      103.61      160.95    169.06 o 
 -22   4   6     2866.07     2747.96    250.02 o 
 -21   4   6      732.55      946.59    190.31 o 
 -20   4   6      204.23       -6.06    148.73 o 
 -19   4   6      280.79      475.92    167.69 o 
 -18   4   6     1130.77     1182.06    180.27 o 
 -17   4   6      317.88      513.56    149.78 o 
 -16   4   6     5578.97     5385.56    240.63 o 
 -15   4   6      121.62      415.37    128.18 o 
 -14   4   6     5842.08     7052.98    271.25 o 
 -13   4   6     2944.33     4321.04    216.31 o 
 -12   4   6    11810.30    13744.05    422.73 o 
 -11   4   6     6544.19     8124.15    308.84 o 
 -10   4   6    14128.60    12832.69    401.51 o 
  -9   4   6      744.20      847.26    139.19 o 
  -8   4   6     9940.36    11458.55    365.95 o 
  -7   4   6    10439.80    10607.69    593.59 o 
  -6   4   6     4830.15     4007.18    326.13 o 
  -5   4   6     5710.19     5876.38    275.32 o 
  -4   4   6       52.58      -55.33    137.22 o 
  -3   4   6     3763.15     5200.60    316.29 o 
  -2   4   6     1734.91     1876.91    218.06 o 
  -1   4   6    10824.00    15847.29    592.24 o 
   0   4   6     1196.71     2048.71    219.26 o 
   1   4   6     5351.80     8445.47    397.94 o 
   2   4   6     7591.60     8264.11    681.53 o 
   3   4   6      769.55     1807.15    214.08 o 
   4   4   6    23562.43    23522.73    697.61 o 
   5   4   6     2317.34     2632.90    190.68 o 
   6   4   6    26159.67    26047.34    672.94 o 
   7   4   6     2933.02     3313.99    201.52 o 
   8   4   6    15822.54    15064.73    499.87 o 
   9   4   6      192.82       -9.48    163.99 o 
  10   4   6     3322.76     3166.92    378.68 o 
  11   4   6       19.17     -140.41    140.41 o 
  12   4   6        9.96      175.65    163.89 o 
  13   4   6     1003.01     1934.46    225.51 o 
  14   4   6      123.66      -68.20    162.06 o 
  15   4   6     2130.82     2157.19    306.57 o 
  16   4   6     1353.89     1299.40    276.80 o 
  17   4   6      126.35      847.17    278.16 o 
  18   4   6     6618.31     6866.20    605.01 o 
  19   4   6       71.97      656.96    267.22 o 
  20   4   6     9155.67     9240.85    830.39 o 
  21   4   6      998.47     2133.90    357.99 o 
  22   4   6     3978.74     3850.90    424.47 o 
  23   4   6        1.68      224.65    272.45 o 
  24   4   6     2915.71     3602.81    428.79 o 
  25   4   6      734.20     1724.87    348.46 o 
  26   4   6     1812.63     1712.57    445.08 o 
  27   4   6      153.54      300.45    584.16 o 
  28   4   6      408.48      507.01    323.75 o 
  29   4   6        8.00     -223.65    307.17 o 
  30   4   6        1.42      -33.60    408.23 o 
  31   4   6      274.88      117.40    404.62 o 
  32   4   6      198.38      570.85    455.51 o 
  33   4   6      207.42       83.31    461.50 o 
  34   4   6      535.53      870.41    472.64 o 
 -37   5   6        4.87      261.31    356.89 o 
 -36   5   6     2168.35     1312.48    803.46 o 
 -35   5   6       87.08     -196.21    393.90 o 
 -34   5   6     1294.97     1629.93    399.85 o 
 -33   5   6      512.77      721.06    254.15 o 
 -32   5   6      235.77      225.42    290.02 o 
 -31   5   6      802.89      590.94    238.14 o 
 -30   5   6       34.27     -195.16    195.16 o 
 -29   5   6     1498.19     1137.23    250.29 o 
 -28   5   6     1047.67      707.86    219.57 o 
 -27   5   6     2694.95     2544.87    284.01 o 
 -26   5   6     1727.03     1500.54    252.99 o 
 -25   5   6      972.90     1427.75    233.03 o 
 -24   5   6     2360.27     2034.28    281.88 o 
 -23   5   6     1645.64     1999.32    249.14 o 
 -22   5   6     5312.39     5310.57    543.61 o 
 -21   5   6      371.64      512.54    190.13 o 
 -20   5   6     8545.29     9224.20    420.43 o 
 -19   5   6      123.24       29.70    163.57 o 
 -18   5   6     3719.76     3877.73    301.16 o 
 -17   5   6     1348.51     1580.57    205.98 o 
 -16   5   6      150.83      416.44    199.37 o 
 -15   5   6     4890.45     6563.42    368.48 o 
 -14   5   6      106.21      392.61    142.80 o 
 -13   5   6    15267.52    17192.81    519.72 o 
 -12   5   6       52.15      -53.64    123.37 o 
 -11   5   6     9094.83    10491.66    372.27 o 
 -10   5   6     2016.13     1854.77    176.79 o 
  -9   5   6     2532.56     3004.96    324.97 o 
  -8   5   6    13388.07    14775.97    561.24 o 
  -7   5   6     3117.98     3435.84    254.41 o 
  -6   5   6    12420.49    11397.08    386.08 o 
  -5   5   6      602.61     1256.44    215.56 o 
  -4   5   6     7441.18     8101.56    428.74 o 
  -3   5   6     2480.09     3645.41    477.55 o 
  -2   5   6     7667.99     8246.16    435.38 o 
  -1   5   6     9399.99    11181.21    497.05 o 
   0   5   6     6448.17     7339.01    406.25 o 
   1   5   6    23939.48    24382.26    854.56 o 
   2   5   6     1866.71     1972.70    244.55 o 
   3   5   6    12140.01    15902.34    616.29 o 
   4   5   6     1470.45     1739.04    276.75 o 
   5   5   6     8401.84     9341.54    430.96 o 
   6   5   6     1224.10     1161.57    184.34 o 
   7   5   6     3781.43     4302.28    244.29 o 
   8   5   6     2883.05     3078.19    415.06 o 
   9   5   6     4408.43     5337.21    487.24 o 
  10   5   6    13245.93    13000.08    498.24 o 
  11   5   6      225.50      818.36    205.94 o 
  12   5   6     8571.53     9874.51    444.31 o 
  13   5   6      187.60      981.79    211.26 o 
  14   5   6     5163.97     6420.86    454.66 o 
  15   5   6     1945.90     2504.63    343.47 o 
  16   5   6     3458.99     3749.32    391.88 o 
  17   5   6     1715.40     3205.61    375.61 o 
  18   5   6     3058.71     2910.49    402.81 o 
  19   5   6     5255.36     6373.10    504.04 o 
  20   5   6     4212.70     4534.07    463.94 o 
  21   5   6     2339.72     3219.99    417.36 o 
  22   5   6      270.05      -51.43    264.56 o 
  23   5   6      231.43      171.79    272.57 o 
  24   5   6     1444.55     1301.50    356.89 o 
  25   5   6     1250.49     1068.42    497.40 o 
  26   5   6     2747.70     2189.26    412.61 o 
  27   5   6      571.43     1739.79    390.95 o 
  28   5   6     2401.78     2561.19    600.72 o 
  29   5   6      199.32      863.49    375.37 o 
  30   5   6     2588.62     3179.49    809.84 o 
  31   5   6      271.60      130.72    872.42 o 
  32   5   6     1832.59     2029.44    556.97 o 
 -35   6   6     2672.27     2958.63    487.85 o 
 -34   6   6     2905.36     2575.58    478.94 o 
 -33   6   6     1331.00     1199.49    299.51 o 
 -32   6   6     3816.19     3229.13    425.87 o 
 -31   6   6      773.46      652.70    252.63 o 
 -30   6   6     5018.93     4922.75    514.24 o 
 -29   6   6       86.26      -78.65    214.94 o 
 -28   6   6     3496.97     3154.63    337.28 o 
 -27   6   6     1319.10     1232.35    270.07 o 
 -26   6   6     2226.30     2441.71    498.37 o 
 -25   6   6     4571.65     4289.82    473.55 o 
 -24   6   6      501.91      966.99    307.50 o 
 -23   6   6     8126.98     7448.77    420.28 o 
 -22   6   6      188.61      206.25    193.66 o 
 -21   6   6    14559.12    16219.73    581.88 o 
 -20   6   6     1824.57     1690.65    240.25 o 
 -19   6   6    13666.15    13642.43    587.72 o 
 -18   6   6     5558.95     5541.02    383.13 o 
 -17   6   6     7236.99     7774.15    445.49 o 
 -16   6   6    11188.34     9903.36    481.74 o 
 -15   6   6    11840.95    13329.61    842.07 o 
 -14   6   6     9324.05     9619.09    701.05 o 
 -13   6   6     6768.73     7210.80    346.17 o 
 -12   6   6     9757.96     9658.44    418.11 o 
 -11   6   6        5.86      236.78    156.93 o 
 -10   6   6    14682.63    12412.02    439.25 o 
  -9   6   6     2995.18     3568.90    253.68 o 
  -8   6   6     1913.16     2854.92    240.93 o 
  -7   6   6    14102.76    14790.38    544.79 o 
  -6   6   6       36.93       -6.67    133.99 o 
  -5   6   6    18786.09    20434.48    678.23 o 
  -4   6   6      172.21      231.78    192.41 o 
  -3   6   6    15770.73    18279.79    723.43 o 
  -2   6   6      710.38      681.46    217.71 o 
  -1   6   6    24971.63    24820.59    900.20 o 
   0   6   6     2854.60     2515.25    284.25 o 
   1   6   6    17815.89    19988.45    759.23 o 
   2   6   6     5795.98     6195.04    411.22 o 
   3   6   6      767.14     1078.45    222.35 o 
   4   6   6    11525.01    11944.69    701.07 o 
   5   6   6       68.65      106.91    247.32 o 
   6   6   6    11570.36    10724.03    571.09 o 
   7   6   6       44.28      160.55    210.35 o 
   8   6   6     8512.77    10020.69    558.50 o 
   9   6   6     5259.63     5660.85    433.62 o 
  10   6   6     2391.45     2313.87    317.40 o 
  11   6   6    16749.52    18221.49    654.97 o 
  12   6   6       27.87      285.83    241.88 o 
  13   6   6    15108.38    15926.98    769.88 o 
  14   6   6      130.82       68.27    240.09 o 
  15   6   6     9070.29    10685.47    622.90 o 
  16   6   6      488.93      865.75    288.67 o 
  17   6   6     4532.23     5532.20    487.66 o 
  18   6   6     7177.78     7351.50    541.41 o 
  19   6   6     1122.52     1853.33    351.50 o 
  20   6   6     6467.23     6196.66    533.35 o 
  21   6   6      382.08      501.74    391.94 o 
  22   6   6     1789.25     2098.88    413.62 o 
  23   6   6      203.09      454.72    312.81 o 
  24   6   6     2821.50     2360.15    504.41 o 
  25   6   6     1232.86      986.63    365.30 o 
  26   6   6     1849.13     1583.36    437.49 o 
  27   6   6     2652.87     3209.39    610.00 o 
  28   6   6      303.37      476.76    362.11 o 
  29   6   6     3395.25     3533.58    511.46 o 
  30   6   6        9.78     -250.94    339.92 o 
 -32   7   6       19.62      -23.13    254.73 o 
 -31   7   6     3972.72     3338.62    380.12 o 
 -30   7   6     1077.42     1251.79    293.09 o 
 -29   7   6     8999.92     8711.32    574.26 o 
 -28   7   6     1241.41     1516.32    314.08 o 
 -27   7   6    10073.29    11001.10    631.89 o 
 -26   7   6     1223.94      916.22    371.58 o 
 -25   7   6     6107.06     6077.72    420.36 o 
 -24   7   6     1858.11     1060.18    277.76 o 
 -23   7   6     2512.38     2404.58    442.30 o 
 -22   7   6     3071.74     2732.55    347.97 o 
 -21   7   6      222.25      190.58    313.45 o 
 -20   7   6     1938.09     1955.63    299.74 o 
 -19   7   6      930.57      395.01    230.35 o 
 -18   7   6      472.23      555.01    229.10 o 
 -17   7   6     2988.62     3041.66    334.66 o 
 -16   7   6       17.83       20.43    213.80 o 
 -15   7   6     6533.77     6611.66    430.23 o 
 -14   7   6      116.24       82.20    209.61 o 
 -13   7   6    21887.80    21763.24    767.82 o 
 -12   7   6      328.17      606.13    224.67 o 
 -11   7   6    28785.43    32623.58    895.72 o 
 -10   7   6     1332.75      812.82    191.11 o 
  -9   7   6    15388.00    15384.38    524.75 o 
  -8   7   6     6343.04     5777.19    371.08 o 
  -7   7   6     9283.12     9860.02    420.14 o 
  -6   7   6    13884.80    11538.02    441.56 o 
  -5   7   6     3459.11     4848.04    645.92 o 
  -4   7   6     4668.38     4253.05    406.27 o 
  -3   7   6     1056.71     1046.51    325.07 o 
  -2   7   6     1067.11      854.71    321.29 o 
  -1   7   6     4124.33     4861.71    393.28 o 
   0   7   6     1954.37     3009.13    441.49 o 
   1   7   6     8865.17     9596.11    525.42 o 
   2   7   6      301.85      676.43    234.69 o 
   3   7   6    23435.49    24355.20   1169.13 o 
   4   7   6        5.27       92.49    293.91 o 
   5   7   6    25141.38    26811.25   1057.36 o 
   6   7   6       42.57      599.19    250.84 o 
   7   7   6    19395.61    18878.02    807.77 o 
   8   7   6     2380.58     2763.51    351.14 o 
   9   7   6    17863.51    22052.75   1363.11 o 
  10   7   6     4862.26     5117.22    570.28 o 
  11   7   6     7461.71     9504.38    750.00 o 
  12   7   6      748.50      546.25    348.20 o 
  13   7   6       84.65     -174.97    288.07 o 
  14   7   6      396.45      -95.96    445.63 o 
  15   7   6      789.50      874.57    429.94 o 
  16   7   6      574.02      367.49    340.92 o 
  17   7   6     4674.25     5366.53    507.11 o 
  18   7   6      351.26      564.17    312.66 o 
  19   7   6     7991.89     8171.19    613.96 o 
  20   7   6      174.62      528.68    320.46 o 
  21   7   6     6315.41     6788.15    579.58 o 
  22   7   6        5.28       46.38    360.06 o 
  23   7   6     7223.90     7475.01    752.95 o 
  24   7   6       26.47      279.41    340.17 o 
  25   7   6     5754.63     5717.26    590.11 o 
  26   7   6      174.07      672.91    460.40 o 
  27   7   6     3494.04     2862.54    485.22 o 
  28   7   6      837.76      732.13    385.36 o 
 -29   8   6       27.90       68.51    323.51 o 
 -28   8   6      155.55        5.50    333.16 o 
 -27   8   6      384.01     -336.34    397.34 o 
 -26   8   6       41.52      -49.08    310.91 o 
 -25   8   6     2286.75     2577.38    373.44 o 
 -24   8   6      128.26       27.34    266.60 o 
 -23   8   6     4512.60     4220.96    429.96 o 
 -22   8   6      331.42      -40.37    288.87 o 
 -21   8   6     7538.35     8028.55    535.78 o 
 -20   8   6     1024.71      643.93    267.05 o 
 -19   8   6    11361.28    10707.94    718.50 o 
 -18   8   6     3340.46     3465.26    448.43 o 
 -17   8   6    11426.01    11226.24    696.66 o 
 -16   8   6     2431.91     1848.29    297.18 o 
 -15   8   6     5327.11     6503.17    527.25 o 
 -14   8   6      391.28      661.99    231.24 o 
 -13   8   6     1811.99     2343.94    303.18 o 
 -12   8   6      331.45      421.11    216.67 o 
 -11   8   6      477.43      334.58    210.62 o 
 -10   8   6     1113.83      404.74    289.90 o 
  -9   8   6     6842.68     7872.10    406.14 o 
  -8   8   6      323.27      331.10    176.02 o 
  -7   8   6    13195.17    13568.07    514.17 o 
  -6   8   6     2771.58     2733.79    269.35 o 
  -5   8   6    19641.73    20178.75    860.04 o 
  -4   8   6      938.15     1512.44    322.38 o 
  -3   8   6    28074.74    28749.96   1095.53 o 
  -2   8   6     4277.52     4412.44    430.57 o 
  -1   8   6    23758.32    27137.81   1200.11 o 
   0   8   6     4344.29     4792.36   1151.72 o 
   1   8   6     6561.82     8122.22    687.86 o 
   2   8   6      754.90      355.58    317.24 o 
   3   8   6     4094.19     4703.80    554.55 o 
   4   8   6       65.51      328.86    264.59 o 
   5   8   6      268.92      556.84    273.34 o 
   6   8   6        1.79       45.47    237.83 o 
   7   8   6     1522.24     1568.79    343.37 o 
   8   8   6      418.66      339.61    278.84 o 
   9   8   6     6412.31     8004.88   2039.84 o 
  10   8   6      632.30      649.03    358.75 o 
  11   8   6    13608.62    15914.13   1481.24 o 
  12   8   6      497.04      731.04    574.29 o 
  13   8   6    15495.19    14960.38   1013.23 o 
  14   8   6     1123.88     1400.68    533.50 o 
  15   8   6    10087.13    10295.42   1195.66 o 
  16   8   6      643.62      946.09    448.76 o 
  17   8   6     4594.28     4986.57   1675.81 o 
  18   8   6       79.08      188.51    383.04 o 
  19   8   6     2537.19     3234.04    599.09 o 
  20   8   6        8.81      133.72    389.60 o 
  21   8   6      212.48      165.24    398.13 o 
  22   8   6       57.44      -24.95    319.70 o 
  23   8   6       66.72      109.78    444.56 o 
  24   8   6        0.13     -228.58    348.85 o 
 -24   9   6        1.75      231.16    346.06 o 
 -23   9   6     1065.67     1407.17    416.62 o 
 -22   9   6      143.09     -252.41    328.74 o 
 -21   9   6      367.60      160.07    332.12 o 
 -20   9   6      332.75      251.42    324.05 o 
 -19   9   6        0.39      140.05    300.87 o 
 -18   9   6     1254.11     1168.14    344.57 o 
 -17   9   6      391.15      265.80    317.55 o 
 -16   9   6     3495.73     2413.61    418.00 o 
 -15   9   6     2404.35     2516.06    409.25 o 
 -14   9   6     3774.41     2440.29    510.09 o 
 -13   9   6     6329.09     7338.51    603.95 o 
 -12   9   6     1417.59     1384.31    352.65 o 
 -11   9   6     7925.75    10370.79    883.69 o 
 -10   9   6      410.72       30.99    543.02 o 
  -9   9   6     9215.18     9175.45    636.13 o 
  -8   9   6      218.69      460.22    281.19 o 
  -7   9   6     3937.59     4010.02    447.65 o 
  -6   9   6      423.10      550.14    279.83 o 
  -5   9   6      519.02      564.00    302.49 o 
  -4   9   6      741.64      326.93    280.86 o 
  -3   9   6       80.56      817.06    618.23 o 
  -2   9   6     3811.71     4397.06    584.43 o 
  -1   9   6        5.29      243.54    336.51 o 
   0   9   6     3659.91     2499.26    485.84 o 
   1   9   6     3102.81     4276.98    594.51 o 
   2   9   6     1753.65     1480.16    439.31 o 
   3   9   6     8099.15     9714.61    816.29 o 
   4   9   6     1258.47     1579.23    358.76 o 
   5   9   6     8339.43    10922.79    743.70 o 
   6   9   6      196.30      310.68    284.81 o 
   7   9   6    10514.41    12906.59   1628.73 o 
   8   9   6       61.76      342.84    370.08 o 
   9   9   6     6624.23     7205.96    741.12 o 
  10   9   6       31.21       99.29    363.26 o 
  11   9   6     2697.52     3060.25    567.37 o 
  12   9   6      716.15      810.54    530.36 o 
  13   9   6      555.84     -243.25    361.01 o 
  14   9   6     1272.63     1025.56    456.87 o 
  15   9   6       28.80      193.98    369.36 o 
  16   9   6      288.74      -13.32    400.16 o 
  17   9   6     2481.85     3191.73   1151.72 o 
  18   9   6      363.32     1287.99    517.81 o 
  19   9   6     4956.86     5960.29    758.33 o 
  20   9   6      619.14      971.64    479.31 o 
 -18  10   6      210.23      544.52    362.34 o 
 -17  10   6     3645.67     3612.53    538.17 o 
 -16  10   6      175.86     -158.53    318.26 o 
 -15  10   6     1632.63     1780.79    399.45 o 
 -14  10   6      930.65      196.09    334.60 o 
 -13  10   6      580.86      137.35    470.61 o 
 -12  10   6     2389.24     1892.11    394.29 o 
 -11  10   6        2.29       59.43    344.00 o 
 -10  10   6     3091.64     3041.59    573.68 o 
  -9  10   6      443.05     -216.80    363.26 o 
  -8  10   6     2949.46     2665.35    731.20 o 
  -7  10   6      701.48      589.98    640.20 o 
  -6  10   6     4187.76     4889.34   1016.78 o 
  -5  10   6     1527.97     1948.46    502.94 o 
  -4  10   6     1833.19      837.11   1308.64 o 
  -3  10   6     3451.14     3375.47    607.24 o 
  -2  10   6      307.92      675.23    473.87 o 
  -1  10   6     4181.83     6255.66    841.04 o 
   0  10   6       35.16      197.74    394.32 o 
   1  10   6     2851.80     3025.90    585.23 o 
   2  10   6      280.71     -131.17    394.32 o 
   3  10   6     2010.77     2594.60    442.31 o 
   4  10   6     1418.66      706.39    403.02 o 
   5  10   6      848.19      645.94    408.50 o 
   6  10   6     2553.43     3087.89    589.98 o 
   7  10   6      236.94      282.44    615.09 o 
   8  10   6     3949.34     2105.57    737.48 o 
   9  10   6       74.53       87.59    583.71 o 
  10  10   6     3488.09     2569.57    576.31 o 
  11  10   6     1256.60     1554.73    512.41 o 
  12  10   6     1010.06      998.31    467.37 o 
  13  10   6     2513.33     3858.22    935.19 o 
  14  10   6      102.73      496.93    731.20 o 
 -41   1   7      161.84      104.41    407.65 o 
 -40   1   7      105.39      265.54    396.30 o 
 -39   1   7      460.94      691.51    427.43 o 
 -38   1   7      150.95     -149.33    368.93 o 
 -37   1   7     1280.99     -326.00    326.00 o 
 -36   1   7       77.35      -70.22    351.80 o 
 -35   1   7      906.34     1073.27    427.85 o 
 -34   1   7       57.57      -32.73    231.77 o 
 -33   1   7     1521.01     2291.28    370.16 o 
 -32   1   7      164.26      356.97    269.36 o 
 -31   1   7     2688.28     3029.24    628.20 o 
 -30   1   7        4.45      429.10    264.67 o 
 -29   1   7      276.45      272.04    241.81 o 
 -28   1   7      114.30      147.08    226.27 o 
 -27   1   7       79.16     -175.57    175.57 o 
 -26   1   7      158.04      274.73    160.10 o 
 -25   1   7      586.90     1216.68    266.65 o 
 -24   1   7      654.13      670.52    168.31 o 
 -23   1   7     3096.11     3811.06    239.18 o 
 -22   1   7     1120.31      986.64    173.98 o 
 -21   1   7    12003.23    12348.87    362.56 o 
 -20   1   7     4329.04     3875.06    193.27 o 
 -19   1   7    23519.79    27216.60    628.96 o 
 -18   1   7     4243.87     4090.75    189.70 o 
 -17   1   7    20274.45    21731.71    518.15 o 
 -16   1   7     3056.86     2709.01    152.71 o 
 -15   1   7    16547.67    21098.17    546.31 o 
 -14   1   7      247.55      726.88    126.78 o 
 -13   1   7     4259.92     5502.51    247.94 o 
 -12   1   7       90.42      -69.21     78.62 o 
 -11   1   7      367.87       67.16     69.27 o 
 -10   1   7      892.30      809.40    124.01 o 
  -9   1   7      351.22      132.44     83.02 o 
  -8   1   7       63.15      -44.47     69.51 o 
  -7   1   7       90.98      -40.05     88.23 o 
  -6   1   7      260.13      148.00    108.15 o 
  -5   1   7    20512.32    25844.24   1004.87 o 
  -4   1   7    36178.23    24479.76   1325.11 o 
  -3   1   7    87575.58    86245.11   2439.38 o 
  -2   1   7     6284.86     7020.03    886.84 o 
  -1   1   7      152.88      149.90    141.85 o 
   0   1   7      474.00     1248.79    163.84 o 
   1   1   7      304.91       26.00    104.71 o 
   2   1   7        1.13      -24.89    119.52 o 
   3   1   7    10240.06    11033.81    361.91 o 
   4   1   7        7.76        5.96    107.13 o 
   5   1   7       53.89      123.82    113.52 o 
   6   1   7     4550.47     3391.38    294.89 o 
   7   1   7     8661.65     5621.31    324.54 o 
   8   1   7     3169.60     2989.50    243.69 o 
   9   1   7     9361.34    12300.10    423.21 o 
  10   1   7    11061.22    10253.21    384.53 o 
  11   1   7    12044.37    11062.59    407.38 o 
  12   1   7     8314.85     7938.96    338.93 o 
  13   1   7     7948.20     8352.68    401.32 o 
  14   1   7     1367.97     1296.95    181.72 o 
  15   1   7     2353.22     3165.11    260.52 o 
  16   1   7      492.11      377.41    157.29 o 
  17   1   7     1492.41     1391.76    194.14 o 
  18   1   7        2.46       38.97    147.15 o 
  19   1   7       21.11      172.48    164.29 o 
  20   1   7        0.21      239.87    172.54 o 
  21   1   7      497.46     1025.85    273.37 o 
  22   1   7        5.36      -65.58    215.32 o 
  23   1   7      210.84      -25.76    234.62 o 
  24   1   7      438.27      193.03    259.45 o 
  25   1   7      169.18      451.27    351.80 o 
  26   1   7      744.60      659.73    396.30 o 
  27   1   7      619.27      606.70    393.12 o 
  28   1   7      371.65      776.10    418.20 o 
  29   1   7       96.51     -272.68    511.53 o 
  30   1   7      193.26      219.71    378.97 o 
  31   1   7      597.47      393.24    434.66 o 
  32   1   7      502.07      492.74    459.20 o 
  33   1   7     1387.64     1102.92    514.30 o 
  34   1   7      381.07      247.64    467.83 o 
  35   1   7     1028.29     1005.73    529.67 o 
  36   1   7      207.55      847.70    540.09 o 
 -41   2   7     2481.40     2742.63   1045.03 o 
 -40   2   7        0.10      -57.31    403.69 o 
 -39   2   7      271.28      964.73    985.40 o 
 -38   2   7      169.34       48.31    394.92 o 
 -37   2   7       64.49     -182.97    291.78 o 
 -36   2   7       99.00      397.72    342.67 o 
 -35   2   7      103.93      -25.40    491.22 o 
 -34   2   7      403.23      972.80    336.38 o 
 -33   2   7     1804.65     2292.11    381.25 o 
 -32   2   7     2190.86     2205.68    366.94 o 
 -31   2   7     8239.15     8778.00    585.78 o 
 -30   2   7     2247.42     1965.80    342.96 o 
 -29   2   7    11482.81    12731.74    683.65 o 
 -28   2   7     1038.04      440.96    249.13 o 
 -27   2   7    13375.86    12906.63    557.88 o 
 -26   2   7      647.36      404.57    194.44 o 
 -25   2   7    12846.70    14100.37    552.18 o 
 -24   2   7     1065.29      841.11    207.46 o 
 -23   2   7     9438.75    10029.76    384.07 o 
 -22   2   7      140.94      180.28    137.25 o 
 -21   2   7       30.94      137.47    115.27 o 
 -20   2   7     4349.04     3874.56    373.02 o 
 -19   2   7     5648.64     7205.71    252.88 o 
 -18   2   7     8104.10     8055.73    266.97 o 
 -17   2   7     6316.59     7053.34    247.04 o 
 -16   2   7     7257.06     6549.46    233.11 o 
 -15   2   7     8914.67    11082.60    313.95 o 
 -14   2   7     5774.27     6364.88    224.16 o 
 -13   2   7    18002.19    18469.12    446.74 o 
 -12   2   7    10332.92     6374.54    281.28 o 
 -11   2   7    50312.32    54338.85   1119.31 o 
 -10   2   7     6300.40     9265.46    417.24 o 
  -9   2   7    64056.28    78573.34   1726.98 o 
  -8   2   7    15716.27    12247.50    835.33 o 
  -7   2   7    36303.11    35454.97   1754.26 o 
  -6   2   7     4247.53     3710.41    247.30 o 
  -5   2   7     3241.35     3974.73    417.59 o 
  -4   2   7     8553.75     9969.47    410.96 o 
  -3   2   7       16.39       15.29    124.27 o 
  -2   2   7     2440.93     1811.83    279.12 o 
  -1   2   7       23.43       54.98    130.78 o 
   0   2   7     5791.57     5018.86    282.78 o 
   1   2   7     8118.97     7500.47    726.40 o 
   2   2   7    10970.63     9852.68    371.96 o 
   3   2   7    23021.01    23700.74    591.16 o 
   4   2   7    18621.43    13387.94    699.23 o 
   5   2   7    42922.84    44195.31   1150.17 o 
   6   2   7    16083.47    14904.82    477.15 o 
   7   2   7   106979.98   116514.75   2843.28 o 
   8   2   7    31001.70    25842.18   1111.51 o 
   9   2   7    58756.15    56278.35   1684.80 o 
  10   2   7     3193.47     2202.11    195.27 o 
  11   2   7     7182.39     7183.43    328.39 o 
  12   2   7        2.51      270.15    143.61 o 
  13   2   7     5500.08     4234.91    344.67 o 
  14   2   7      335.50      772.64    168.53 o 
  15   2   7       46.52       80.59    148.19 o 
  16   2   7     1652.49     1248.95    191.51 o 
  17   2   7     2163.75     1687.54    212.02 o 
  18   2   7     3633.85     2970.00    257.44 o 
  19   2   7     4522.05     4919.40    395.05 o 
  20   2   7     5949.62     5642.26    497.13 o 
  21   2   7     5585.32     5690.32    437.54 o 
  22   2   7     1153.80      875.77    466.69 o 
  23   2   7     4283.35     4575.22    426.67 o 
  24   2   7     1404.65      732.61    280.60 o 
  25   2   7     5903.50     5636.29    489.68 o 
  26   2   7     1588.39     1478.33    328.38 o 
  27   2   7     3967.96     4207.48    605.20 o 
  28   2   7       65.45      583.07    414.52 o 
  29   2   7      412.45     1273.32    546.05 o 
  30   2   7      496.76     1153.83    458.94 o 
  31   2   7       66.57      812.06    473.32 o 
  32   2   7      477.71      372.95    458.94 o 
  33   2   7       52.19      -17.57    646.47 o 
  34   2   7      400.05     1215.81    536.52 o 
  35   2   7      745.90      816.14    545.02 o 
 -40   3   7      337.00      808.46    401.96 o 
 -39   3   7     5309.18     5824.21    620.87 o 
 -38   3   7     1074.31     1103.55    391.78 o 
 -37   3   7     8979.37     9761.50    710.67 o 
 -36   3   7     1232.42     1456.90    389.17 o 
 -35   3   7    10270.32    11254.09    725.76 o 
 -34   3   7      829.44     1009.51    329.91 o 
 -33   3   7     6610.08     7734.60    890.10 o 
 -32   3   7      338.94      371.63    289.46 o 
 -31   3   7      439.31      703.07    324.01 o 
 -30   3   7      230.95      -45.38    214.09 o 
 -29   3   7      355.03      302.89    226.23 o 
 -28   3   7      971.31      614.14    227.44 o 
 -27   3   7       32.27      242.91    200.75 o 
 -26   3   7     2599.82     3079.84    381.76 o 
 -25   3   7     3098.02     4041.70    335.78 o 
 -24   3   7     5858.68     5103.17    356.36 o 
 -23   3   7    22095.02    25815.50    889.78 o 
 -22   3   7     5494.52     5716.34    358.27 o 
 -21   3   7    26557.89    30163.85    913.66 o 
 -20   3   7     9136.35     8354.23    485.58 o 
 -19   3   7    33299.95    35309.86    886.56 o 
 -18   3   7     7626.58     7570.14    295.37 o 
 -17   3   7    33782.28    35076.86    869.57 o 
 -16   3   7     3265.40     2564.21    177.79 o 
 -15   3   7    34635.07    34646.89    849.82 o 
 -14   3   7     2442.33     1914.77    159.09 o 
 -13   3   7    35639.40    40700.55    969.89 o 
 -12   3   7      485.28      896.14    133.55 o 
 -11   3   7    19915.87    23559.75    615.29 o 
 -10   3   7     4053.67     5280.01    254.24 o 
  -9   3   7    10330.77    12260.71    407.11 o 
  -8   3   7    18820.44    18033.53    535.52 o 
  -7   3   7    30596.53    36044.14   1415.43 o 
  -6   3   7    10540.16    11175.27    583.41 o 
  -5   3   7    36820.25    34724.20    918.63 o 
  -4   3   7    22295.57    16044.52   1309.71 o 
  -3   3   7    67976.52    63926.76   1872.58 o 
  -2   3   7     6806.26     7842.51    576.24 o 
  -1   3   7    34825.33    36048.31   1120.05 o 
   0   3   7     3921.11     2817.36    296.05 o 
   1   3   7    11749.43    15407.48    565.25 o 
   2   3   7      455.74      998.46    146.00 o 
   3   3   7    12300.50     8910.16    296.43 o 
   4   3   7      711.75     1469.54    192.77 o 
   5   3   7     5274.79     6031.42    254.17 o 
   6   3   7      241.66      193.02    111.25 o 
   7   3   7     1716.40     1763.09    184.07 o 
   8   3   7    10676.65     8661.99    357.54 o 
   9   3   7    30440.15    28096.73    946.25 o 
  10   3   7    17013.23    16065.10    663.36 o 
  11   3   7    25405.11    28130.67    825.31 o 
  12   3   7    15574.97    13550.42    493.94 o 
  13   3   7    18829.51    18817.03    618.41 o 
  14   3   7     5976.83     4483.94    491.92 o 
  15   3   7    24127.13    22207.66    709.47 o 
  16   3   7     6465.93     5228.24    313.86 o 
  17   3   7    20834.32    21824.04   1331.22 o 
  18   3   7     2379.78     2061.62    318.85 o 
  19   3   7    13327.61    13846.80    655.50 o 
  20   3   7     2903.76     2167.63    317.59 o 
  21   3   7     2123.59     2017.58    465.19 o 
  22   3   7      187.91     -137.11    370.07 o 
  23   3   7      166.60       71.45    289.05 o 
  24   3   7     1251.45     1328.79    347.22 o 
  25   3   7     1579.69     1887.44    487.77 o 
  26   3   7     3126.60     3118.02    770.43 o 
  27   3   7     8668.72     7795.62    588.13 o 
  28   3   7     7250.26     6671.14    716.50 o 
  29   3   7     8093.80     7779.84   1355.71 o 
  30   3   7     4551.35     4434.80    938.33 o 
  31   3   7     6795.45     6962.13    789.95 o 
  32   3   7     3888.31     3096.04    635.47 o 
  33   3   7     5725.93     5000.18    734.01 o 
  34   3   7     2482.01     2821.50   1170.55 o 
  35   3   7     3046.50     2813.23    621.07 o 
 -39   4   7     2113.25     1808.52    544.19 o 
 -38   4   7      151.85     -167.54    332.75 o 
 -37   4   7      210.51      297.11    346.59 o 
 -36   4   7       22.63     -205.96    310.16 o 
 -35   4   7      519.07      276.54    314.59 o 
 -34   4   7      336.50     -221.88    283.13 o 
 -33   4   7     4103.89     4852.23    514.24 o 
 -32   4   7     1365.03     1160.22    326.61 o 
 -31   4   7    14997.77    15352.64    681.18 o 
 -30   4   7     2788.73     2968.74    352.62 o 
 -29   4   7    20440.37    21321.48    794.45 o 
 -28   4   7     3451.31     3238.71    398.61 o 
 -27   4   7    19592.82    19948.21    987.96 o 
 -26   4   7     3337.20     2678.20    315.19 o 
 -25   4   7    18538.84    19219.83    629.00 o 
 -24   4   7     3277.72     3146.24    274.92 o 
 -23   4   7    10885.44    11679.41    461.34 o 
 -22   4   7      668.89      425.28    168.06 o 
 -21   4   7      491.06      370.07    160.59 o 
 -20   4   7      485.36      444.85    163.79 o 
 -19   4   7     3199.00     3803.55    344.56 o 
 -18   4   7     2089.23     2145.50    252.84 o 
 -17   4   7    14548.42    14140.50    468.17 o 
 -16   4   7     3966.48     3211.77    191.98 o 
 -15   4   7    52475.75    57233.73   1226.74 o 
 -14   4   7    14880.65    14436.57    411.27 o 
 -13   4   7    94019.23   102033.29   2536.33 o 
 -12   4   7    28666.62    27732.97    913.41 o 
 -11   4   7   115957.88   126026.79   3088.61 o 
 -10   4   7    14102.90    13811.69    471.84 o 
  -9   4   7    68026.12    66518.36   1695.74 o 
  -8   4   7     5893.15     5620.81    324.32 o 
  -7   4   7    21501.06    23196.76    785.26 o 
  -6   4   7       29.72      123.33    119.88 o 
  -5   4   7     5295.10     4534.45    244.24 o 
  -4   4   7     1175.62     1316.22    196.90 o 
  -3   4   7     3279.75     3768.85    326.17 o 
  -2   4   7     7456.99     7496.46    383.19 o 
  -1   4   7    28853.96    30797.33   1004.81 o 
   0   4   7    21066.82    21601.96    757.09 o 
   1   4   7    42993.23    54735.03   1648.55 o 
   2   4   7    16683.22    16079.67    975.03 o 
   3   4   7    94035.52   102820.73   2946.40 o 
   4   4   7    38380.88    30229.98    937.43 o 
   5   4   7   103567.52   114178.98   2510.58 o 
   6   4   7    23579.28    20013.54    753.37 o 
   7   4   7   106379.40   114769.01   2526.08 o 
   8   4   7    26877.40    22108.42   1455.82 o 
   9   4   7    24916.60    24775.44    756.61 o 
  10   4   7     4283.46     3744.33    316.19 o 
  11   4   7      526.87      336.38    159.44 o 
  12   4   7      268.72      355.02    173.16 o 
  13   4   7      714.70      985.41    200.94 o 
  14   4   7     1021.54      960.81    200.98 o 
  15   4   7     2382.34     2913.94    449.33 o 
  16   4   7     3365.62     2845.17    335.74 o 
  17   4   7    21587.94    21665.26    961.82 o 
  18   4   7     7378.61     7101.32    493.55 o 
  19   4   7    20958.25    24597.99    969.45 o 
  20   4   7    10648.36    10030.87    597.48 o 
  21   4   7    17880.91    18665.95    973.46 o 
  22   4   7     3375.23     3331.32    498.20 o 
  23   4   7    20512.38    20710.76    901.89 o 
  24   4   7     8844.26     8223.12    577.16 o 
  25   4   7    11570.03    11141.08    742.54 o 
  26   4   7     5315.68     4161.60    473.64 o 
  27   4   7     4779.86     3530.21    450.40 o 
  28   4   7      852.17      535.18    476.75 o 
  29   4   7      282.19     -331.85    353.76 o 
  30   4   7       18.85     -273.72    392.75 o 
  31   4   7      238.45       67.12    428.26 o 
  32   4   7      502.47      946.27    474.32 o 
  33   4   7     1226.65     1350.09    547.77 o 
 -37   5   7     7611.52     7598.26    674.43 o 
 -36   5   7      601.79      427.39    491.01 o 
 -35   5   7     6557.98     7333.52    646.44 o 
 -34   5   7      822.54      495.68    467.52 o 
 -33   5   7     3189.09     3809.59    433.94 o 
 -32   5   7      713.16      291.85    271.67 o 
 -31   5   7      449.62      280.65    260.72 o 
 -30   5   7      261.85       94.78    247.11 o 
 -29   5   7       66.54       75.13    241.89 o 
 -28   5   7      612.73      309.69    206.66 o 
 -27   5   7     2789.38     3120.03    310.58 o 
 -26   5   7       87.73      171.02    191.14 o 
 -25   5   7     4317.46     4556.76    337.39 o 
 -24   5   7       44.37     -120.63    173.38 o 
 -23   5   7    11403.23    12424.97    543.15 o 
 -22   5   7      853.59      808.71    205.22 o 
 -21   5   7    27520.06    28221.99    810.05 o 
 -20   5   7     3628.28     2833.69    303.45 o 
 -19   5   7    18108.77    17869.22    583.18 o 
 -18   5   7     2490.73     2046.57    225.12 o 
 -17   5   7     3929.49     3763.89    276.92 o 
 -16   5   7     3915.12     3959.44    308.69 o 
 -15   5   7     9708.35    10310.40    401.51 o 
 -14   5   7    12069.17    10297.32    382.29 o 
 -13   5   7     2084.11     2416.63    202.97 o 
 -12   5   7     4371.61     4535.80    256.03 o 
 -11   5   7    11562.65    14270.62    454.75 o 
 -10   5   7      361.59      344.15    133.21 o 
  -9   5   7    18848.68    19606.39    622.98 o 
  -8   5   7      586.57       91.11    127.78 o 
  -7   5   7    21440.22    24116.56    769.31 o 
  -6   5   7      661.36      736.65    163.29 o 
  -5   5   7    23439.61    24686.85    877.70 o 
  -4   5   7     5886.96     4506.51    329.03 o 
  -3   5   7    22182.75    24063.25    852.38 o 
  -2   5   7     6875.22     6284.47    463.72 o 
  -1   5   7    20883.98    21815.29    785.83 o 
   0   5   7    19422.20    19480.81    727.76 o 
   1   5   7    11444.34    13184.90    811.14 o 
   2   5   7    12802.06    10204.97    469.92 o 
   3   5   7    11159.30    11377.19    498.45 o 
   4   5   7    10342.66    10911.42    433.25 o 
   5   5   7     3563.41     5986.54    321.08 o 
   6   5   7     8961.21     9018.01    440.28 o 
   7   5   7      478.46      688.35    152.01 o 
   8   5   7       67.06      210.14    202.89 o 
   9   5   7    32255.25    33361.42    982.61 o 
  10   5   7     8424.48     7341.75    456.74 o 
  11   5   7    30837.73    31560.47   1108.70 o 
  12   5   7     8816.99     7047.07    437.39 o 
  13   5   7    19919.86    20722.19    702.16 o 
  14   5   7     6801.34     5619.52    430.88 o 
  15   5   7    16242.53    16883.84    740.09 o 
  16   5   7     9719.00     7750.53    587.11 o 
  17   5   7    11907.71    11143.63    846.90 o 
  18   5   7     7267.27     6319.52    492.44 o 
  19   5   7    13883.87    14467.98    711.78 o 
  20   5   7     9330.12     8176.26    563.58 o 
  21   5   7     2162.87     1575.15    437.95 o 
  22   5   7     1278.60      927.70    329.47 o 
  23   5   7      896.00      728.65    319.87 o 
  24   5   7      735.66      727.58    338.89 o 
  25   5   7     7189.60     6570.43    569.41 o 
  26   5   7     2116.54     1531.42    397.36 o 
  27   5   7    10305.58     9828.29    979.48 o 
  28   5   7     4527.61     4316.47    522.41 o 
  29   5   7    10688.09    10092.02    725.76 o 
  30   5   7     3867.64     5246.06    818.33 o 
  31   5   7     7515.86     6467.25    794.42 o 
  32   5   7     3920.66     2462.00    659.02 o 
 -35   6   7     3289.17     3265.28    505.69 o 
 -34   6   7      252.08      485.27    305.52 o 
 -33   6   7     6648.64     6569.65    537.03 o 
 -32   6   7        4.00      180.78    284.78 o 
 -31   6   7    10631.00    10390.55    832.52 o 
 -30   6   7      637.92      465.36    253.49 o 
 -29   6   7     9425.79     9903.07    518.92 o 
 -28   6   7     1518.28     1491.65    259.50 o 
 -27   6   7     7658.76     8194.84    462.16 o 
 -26   6   7     1801.05     1648.12    261.86 o 
 -25   6   7     6149.21     7093.69    421.64 o 
 -24   6   7     3809.61     3485.61    354.21 o 
 -23   6   7      550.84      730.22    263.39 o 
 -22   6   7     4578.36     4226.49    328.13 o 
 -21   6   7      493.83      587.77    208.93 o 
 -20   6   7     3465.35     3808.37    393.67 o 
 -19   6   7     6531.84     8639.01    474.49 o 
 -18   6   7     1070.32     1845.21    270.54 o 
 -17   6   7    10809.85    12206.90    674.91 o 
 -16   6   7     1352.04     1314.10    234.53 o 
 -15   6   7    17018.35    17633.88    643.36 o 
 -14   6   7       56.11      568.82    298.95 o 
 -13   6   7    21974.16    23631.32    682.84 o 
 -12   6   7     1709.51     1451.04    192.14 o 
 -11   6   7    29329.84    30913.69    832.28 o 
 -10   6   7     3576.49     3028.36    237.71 o 
  -9   6   7     6296.38     6664.69    325.81 o 
  -8   6   7     9528.31     9378.38    572.85 o 
  -7   6   7       22.25      491.68    173.65 o 
  -6   6   7    10412.55     9378.24    415.83 o 
  -5   6   7      916.03     1434.81    247.84 o 
  -4   6   7     9405.38     8826.19    679.39 o 
  -3   6   7       12.06      111.85    189.60 o 
  -2   6   7     6663.53     7623.71    447.64 o 
  -1   6   7      871.92     1432.79    463.46 o 
   0   6   7     6067.50     6546.89    416.36 o 
   1   6   7    10400.08    12145.71    555.48 o 
   2   6   7      205.40      195.61    190.00 o 
   3   6   7    23021.26    24045.29    871.35 o 
   4   6   7     6097.71     5076.59    362.37 o 
   5   6   7    20670.36    23768.32    914.91 o 
   6   6   7     4706.41     3563.84    364.15 o 
   7   6   7    20753.15    20881.97    840.78 o 
   8   6   7    11888.25    10986.25    565.99 o 
   9   6   7     7949.89     8415.75    514.65 o 
  10   6   7    11266.48    10378.23    571.85 o 
  11   6   7      310.27       33.01    159.98 o 
  12   6   7     6193.76     6044.92    634.48 o 
  13   6   7       58.09      196.44    244.06 o 
  14   6   7     3534.29     3734.82    400.51 o 
  15   6   7     1175.52     1505.37    350.84 o 
  16   6   7     1340.14     1125.37    306.40 o 
  17   6   7    14610.66    17277.70    798.94 o 
  18   6   7      643.19      464.69    268.90 o 
  19   6   7    11823.85    11521.01    679.18 o 
  20   6   7     2683.37     2045.35    382.39 o 
  21   6   7     6286.43     5935.71    916.15 o 
  22   6   7     1541.08     1980.39    384.04 o 
  23   6   7     5311.83     5065.37    568.01 o 
  24   6   7     3634.13     2778.17    441.17 o 
  25   6   7     3046.81     3357.06    745.41 o 
  26   6   7     3818.12     3352.46    655.56 o 
  27   6   7      771.71     1247.82    385.03 o 
  28   6   7     2796.35     1724.49    478.20 o 
  29   6   7       93.85      707.25    398.85 o 
  30   6   7     1601.78      959.07    424.03 o 
 -32   7   7     1315.88     1296.19    350.66 o 
 -31   7   7      185.58       25.14    288.15 o 
 -30   7   7     3569.59     2145.87    333.23 o 
 -29   7   7      492.65      527.43    265.10 o 
 -28   7   7     8040.25     7730.05    481.12 o 
 -27   7   7     1364.56     1780.45    302.67 o 
 -26   7   7     3678.28     3238.43    380.51 o 
 -25   7   7     1906.98     2168.16    346.55 o 
 -24   7   7      804.07      660.27    260.84 o 
 -23   7   7     4568.07     4933.82    567.11 o 
 -22   7   7      117.70      260.49    234.48 o 
 -21   7   7     5839.61     6601.83    455.03 o 
 -20   7   7      761.48      462.86    229.67 o 
 -19   7   7     1885.25     2637.02    317.00 o 
 -18   7   7     1389.75     1042.27    269.97 o 
 -17   7   7       90.04        1.75    207.06 o 
 -16   7   7     3003.56     3027.82    319.51 o 
 -15   7   7        3.62      406.67    221.34 o 
 -14   7   7    14540.71    13698.31    590.50 o 
 -13   7   7       43.45      771.80    224.71 o 
 -12   7   7    18316.06    17261.73    650.25 o 
 -11   7   7     2362.97     3580.57    281.78 o 
 -10   7   7     2875.27     2670.94    253.99 o 
  -9   7   7     6397.12     7761.38    434.07 o 
  -8   7   7     1357.51      987.21    307.11 o 
  -7   7   7    21237.30    22179.66    743.88 o 
  -6   7   7      666.28     1457.82    238.28 o 
  -5   7   7    15410.99    15353.89    690.03 o 
  -4   7   7      729.88      581.04    237.37 o 
  -3   7   7     4451.70     5818.91    424.75 o 
  -2   7   7     3625.31     3037.25    334.13 o 
  -1   7   7     2476.55     3332.14    485.08 o 
   0   7   7     8465.08     8075.42    491.74 o 
   1   7   7      708.26      740.48    239.94 o 
   2   7   7    10831.90     9452.01    525.91 o 
   3   7   7       18.45      567.06    305.36 o 
   4   7   7    14847.79    15336.54    711.16 o 
   5   7   7      792.98     1550.88    314.08 o 
   6   7   7    11281.20    10663.64    608.60 o 
   7   7   7     4365.37     7252.00    518.02 o 
   8   7   7     6950.85     7296.34    520.78 o 
   9   7   7     9896.35    10189.05    823.10 o 
  10   7   7     2043.01     4089.23    545.83 o 
  11   7   7     3024.25     2692.48    474.81 o 
  12   7   7      232.05      105.91    316.23 o 
  13   7   7     2015.85     2534.71    472.64 o 
  14   7   7     1200.95     1127.85    577.43 o 
  15   7   7      868.12     1340.04    316.63 o 
  16   7   7     4820.69     5274.92    549.49 o 
  17   7   7        3.59     -113.33    260.70 o 
  18   7   7     5009.69     5150.58    496.69 o 
  19   7   7       16.59      168.19    432.28 o 
  20   7   7     4870.40     3880.23    488.52 o 
  21   7   7      253.48     1121.64    349.28 o 
  22   7   7     4338.38     4364.39    515.10 o 
  23   7   7      749.02      740.10    345.99 o 
  24   7   7     2699.61     2746.86    549.80 o 
  25   7   7      885.04      821.27    380.42 o 
  26   7   7      734.40      591.96    367.12 o 
  27   7   7     1459.24     1366.06    422.96 o 
 -29   8   7      326.26      -60.02    425.78 o 
 -28   8   7      165.90     -291.51    291.51 o 
 -27   8   7        6.92      129.50    457.67 o 
 -26   8   7      582.38      457.68    362.56 o 
 -25   8   7       32.35      -48.94    310.37 o 
 -24   8   7     2672.92     2075.85    426.85 o 
 -23   8   7      362.74      685.83    342.53 o 
 -22   8   7     5346.10     5094.18    563.83 o 
 -21   8   7      494.10      551.42    333.50 o 
 -20   8   7     7079.42     6529.14    594.86 o 
 -19   8   7     2774.35     2752.48    799.66 o 
 -18   8   7     8099.67     7999.37    632.19 o 
 -17   8   7     4264.16     4060.63    491.32 o 
 -16   8   7     6010.02     5778.53    531.37 o 
 -15   8   7     1183.69     1351.07    370.23 o 
 -14   8   7     1474.37     1120.23    319.14 o 
 -13   8   7      322.85     -179.38    232.49 o 
 -12   8   7       36.46     -213.88    213.88 o 
 -11   8   7      961.19     1203.58    305.92 o 
 -10   8   7     3338.25     2588.54    356.13 o 
  -9   8   7      115.37      169.96    216.61 o 
  -8   8   7    11223.14    11430.75    848.00 o 
  -7   8   7     2907.67     3738.82    564.66 o 
  -6   8   7    12983.88    11555.49    655.99 o 
  -5   8   7     2203.60     3547.77    404.75 o 
  -4   8   7    16620.76    16141.51    751.07 o 
  -3   8   7     7623.73     9700.65    595.94 o 
  -2   8   7    14585.64    14719.40    715.76 o 
  -1   8   7    11348.55    12501.47    656.87 o 
   0   8   7     5810.11     6648.44    634.65 o 
   1   8   7     4130.14     5170.05    583.29 o 
   2   8   7     1410.00     1595.91    415.45 o 
   3   8   7      957.43      970.43    530.36 o 
   4   8   7       94.18     -213.83    235.88 o 
   5   8   7       94.71      228.86    256.58 o 
   6   8   7     1319.67     1019.01    307.83 o 
   7   8   7      910.89      581.15    295.38 o 
   8   8   7     4146.34     3426.52    521.46 o 
   9   8   7     2313.04     3338.14    674.72 o 
  10   8   7     5111.99     4982.33    623.26 o 
  11   8   7     1760.61     3118.95    521.35 o 
  12   8   7     8121.84     9587.11    811.12 o 
  13   8   7     3238.07     2887.98    523.47 o 
  14   8   7     5927.88     5497.47    669.45 o 
  15   8   7     3344.10     3709.61    690.41 o 
  16   8   7     2606.08     3491.89    582.59 o 
  17   8   7     1768.69     1765.89    490.27 o 
  18   8   7     1335.79     1623.69    481.52 o 
  19   8   7      428.86      314.35    418.20 o 
  20   8   7      165.46     -325.20    389.14 o 
  21   8   7      188.22       84.05    330.28 o 
  22   8   7      123.17       85.61    336.64 o 
  23   8   7        8.82     -455.04    455.04 o 
  24   8   7      707.70      546.63    535.39 o 
 -24   9   7     1615.35     1229.98    571.08 o 
 -23   9   7       75.75     -123.30    325.09 o 
 -22   9   7      490.67     -146.59    341.67 o 
 -21   9   7      299.29      -14.85    327.15 o 
 -20   9   7        2.72     -274.42    288.32 o 
 -19   9   7      936.93      273.60    330.29 o 
 -18   9   7      245.58     -262.09    262.09 o 
 -17   9   7     2533.68     2108.41    419.03 o 
 -16   9   7     1150.54      969.65    339.54 o 
 -15   9   7     4465.62     3160.70    458.80 o 
 -14   9   7     4483.14     4242.69    573.95 o 
 -13   9   7     3127.33     2982.01    734.34 o 
 -12   9   7     6892.74     6743.69    724.40 o 
 -11   9   7     1186.32      621.70    410.96 o 
 -10   9   7     4911.78     6032.39    681.35 o 
  -9   9   7      340.17       47.69    370.56 o 
  -8   9   7     3293.22     3110.17    453.47 o 
  -7   9   7        7.38      -90.48    270.78 o 
  -6   9   7     1551.73      864.70    311.88 o 
  -5   9   7      225.68      220.21    276.35 o 
  -4   9   7      305.32      561.45    380.44 o 
  -3   9   7      525.85      978.04    382.38 o 
  -2   9   7      323.13       78.98    346.09 o 
  -1   9   7     1240.78      908.99    396.30 o 
   0   9   7      701.90      -26.50    347.86 o 
   1   9   7     3639.83     4347.44   1026.20 o 
   2   9   7     6398.85     8457.55   2830.67 o 
   3   9   7     4791.45     5740.95    571.50 o 
   4   9   7     6485.51     6081.66    552.92 o 
   5   9   7     3067.86     3308.82    444.43 o 
   6   9   7     7083.10     7787.72    755.52 o 
   7   9   7     1453.36     2489.88    520.94 o 
   8   9   7     8683.88     9119.26    822.54 o 
   9   9   7      675.50      873.95    437.14 o 
  10   9   7     4551.80     4024.87    618.82 o 
  11   9   7        9.68       72.00    351.14 o 
  12   9   7     1021.21      279.05    410.07 o 
  13   9   7      200.09      430.38    407.65 o 
  14   9   7       34.70       16.71    382.50 o 
  15   9   7      693.95     1192.86    455.04 o 
  16   9   7      827.43      667.62    454.80 o 
  17   9   7     2007.49     2174.17   1321.19 o 
  18   9   7     2564.53     2175.13    897.53 o 
  19   9   7     2596.99     2078.16    897.53 o 
 -18  10   7     3916.50     4007.57    702.40 o 
 -17  10   7      216.06      200.20    447.70 o 
 -16  10   7     2810.46     3014.29    636.30 o 
 -15  10   7      109.83     -241.31    389.60 o 
 -14  10   7     1305.51      640.17    457.82 o 
 -13  10   7      778.43      959.90    505.25 o 
 -12  10   7       42.28       11.55    401.63 o 
 -11  10   7     2905.33     2767.42    559.15 o 
 -10  10   7      424.84      667.19    440.77 o 
  -9  10   7     3488.09     3698.91   1296.08 o 
  -8  10   7     1403.68     1047.18    452.94 o 
  -7  10   7     2700.11     2177.92    803.38 o 
  -6  10   7     2735.42     3715.64    916.36 o 
  -5  10   7     4478.88     3715.58    859.87 o 
  -4  10   7     4036.94     5143.12   1506.34 o 
  -3  10   7     2791.92     2971.87    674.72 o 
  -2  10   7     5429.52     7494.07    791.41 o 
  -1  10   7      579.66      451.80    819.07 o 
   0  10   7     5055.41     4841.06    658.96 o 
   1  10   7       64.27      319.54    425.99 o 
   2  10   7     4134.44     2597.29    442.96 o 
   3  10   7      283.97      462.71    335.63 o 
   4  10   7     2090.41     1249.40    508.39 o 
   5  10   7     2226.62     2866.70    559.15 o 
   6  10   7      366.33      174.84    370.08 o 
   7  10   7     3044.96     2779.44    553.16 o 
   8  10   7       72.68      649.71    568.02 o 
   9  10   7     3593.85     3969.00    631.77 o 
  10  10   7      640.49     1158.73    806.52 o 
  11  10   7     3471.83     2461.49   1070.13 o 
  12  10   7     1645.65      830.96    950.88 o 
  13  10   7     1889.74     2032.32    568.02 o 
 -41   0   8     1360.02     1387.09    715.51 o 
 -40   0   8     3934.23     2403.87    772.00 o 
 -39   0   8     1973.05     2416.42    734.34 o 
 -38   0   8     6773.97     6408.23   1029.33 o 
 -37   0   8     5170.85     4757.53    884.98 o 
 -36   0   8    24462.30    24955.07   1889.20 o 
 -35   0   8     4943.97     4236.59    834.76 o 
 -34   0   8    17192.00    15509.05   1424.75 o 
 -33   0   8      454.86       50.21    433.07 o 
 -32   0   8      261.45      163.19    439.35 o 
 -31   0   8      227.69      179.39    310.04 o 
 -30   0   8      141.40        1.67    297.58 o 
 -29   0   8       32.79     -252.97    252.97 o 
 -28   0   8      188.81       66.03    320.10 o 
 -27   0   8     2093.13     1639.76    337.21 o 
 -26   0   8    11266.56    11576.35    679.53 o 
 -25   0   8     2897.49     2129.51    637.06 o 
 -24   0   8    25092.25    24892.65   1528.31 o 
 -23   0   8     6992.80     7581.25    488.30 o 
 -22   0   8    37598.47    37603.10   1469.42 o 
 -21   0   8    12525.48    10835.27   1609.90 o 
 -20   0   8    72397.38    78378.61   2276.79 o 
 -19   0   8    14742.26    13444.75    530.72 o 
 -18   0   8    73124.12    69825.67   2029.25 o 
 -17   0   8     5122.61     4651.04    287.88 o 
 -16   0   8    37825.13    44271.54   1335.93 o 
 -15   0   8     8676.97     6409.23    323.62 o 
 -14   0   8    19503.99    18519.69    635.26 o 
 -13   0   8      674.61      555.52    230.03 o 
 -12   0   8    25190.07    20243.82    820.73 o 
 -11   0   8     3380.86     2848.20    258.24 o 
 -10   0   8    28670.03    40294.27   1195.48 o 
  -9   0   8     7498.19     4233.35    242.60 o 
  -8   0   8   107423.02   107638.23   2990.96 o 
  -7   0   8    23761.73    19944.28    643.09 o 
  -6   0   8   212255.34   251721.70   8432.68 o 
  -5   0   8    25317.82    15673.96   1176.83 o 
  -4   0   8    16430.38    10657.63    509.86 o 
  -3   0   8     2579.56     2436.08    243.97 o 
  -2   0   8    63964.50    60389.87   2212.44 o 
  -1   0   8      617.92      564.88    276.16 o 
   0   0   8    52378.73    57782.51   2021.67 o 
   1   0   8    12720.60     8697.94    793.97 o 
   2   0   8    21148.50    26184.37    994.21 o 
   3   0   8     1791.18     1540.90    323.24 o 
   4   0   8    64117.90    67327.23   3408.10 o 
   5   0   8     2707.38     2055.28    586.85 o 
   6   0   8    16908.86    24386.32    966.74 o 
   7   0   8     3917.38     3473.83    301.27 o 
   8   0   8   121671.75   125593.40   4312.68 o 
   9   0   8    13308.59    11191.18    975.98 o 
  10   0   8    98493.74   116645.05   4037.79 o 
  11   0   8     7922.35     6420.98    429.88 o 
  12   0   8    88119.47    79118.79   2822.47 o 
  13   0   8     6294.29     4686.35    388.67 o 
  14   0   8    65958.37    69188.31   2520.84 o 
  15   0   8     4996.91     3901.36    376.75 o 
  16   0   8    61517.66    59477.02   2225.44 o 
  17   0   8     2929.40     2489.66    364.03 o 
  18   0   8    27168.82    31409.07   1320.32 o 
  19   0   8      282.51      168.26    246.93 o 
  20   0   8     1471.93     1586.41    696.68 o 
  21   0   8      113.62      197.96    316.96 o 
  22   0   8      206.40      559.90    527.22 o 
  23   0   8      218.98     -320.10    451.90 o 
  24   0   8     5241.96     5680.17    866.15 o 
  25   0   8      952.88     -238.50    483.28 o 
  26   0   8    20262.31    19820.96   1575.38 o 
  27   0   8     1722.77     2893.43    753.17 o 
  28   0   8    31767.04    34030.79   2303.45 o 
  29   0   8      999.38     1292.94    696.68 o 
  30   0   8    18321.31    19381.61   1663.25 o 
  31   0   8      418.66     1531.45    734.34 o 
  32   0   8     9494.28    13255.81   1493.79 o 
  33   0   8      202.86     1142.31    778.28 o 
  34   0   8     3716.71     3414.38    960.29 o 
  35   0   8      127.40      169.46    652.75 o 
 -41   1   8      392.02      153.96    407.49 o 
 -40   1   8     1199.84      437.80    448.18 o 
 -39   1   8      227.11      -52.62    370.56 o 
 -38   1   8      880.26      250.02    374.53 o 
 -37   1   8       25.52     -117.50    511.53 o 
 -36   1   8        6.48      -74.70    392.28 o 
 -35   1   8      436.23      176.69    333.02 o 
 -34   1   8     5408.72     3896.65    443.02 o 
 -33   1   8     2669.96     3138.62    411.38 o 
 -32   1   8    18342.77    17442.88    816.77 o 
 -31   1   8     5717.07     5151.60    459.68 o 
 -30   1   8    14896.75    14096.25    706.56 o 
 -29   1   8     3754.87     2813.31    362.26 o 
 -28   1   8    15318.68    14813.16    693.88 o 
 -27   1   8     3098.44     2594.11    275.53 o 
 -26   1   8    15661.27    17528.60    550.47 o 
 -25   1   8     1002.90      800.00    169.56 o 
 -24   1   8      393.57      396.49    174.38 o 
 -23   1   8       14.07     -120.50    120.50 o 
 -22   1   8       84.53      120.25    111.04 o 
 -21   1   8      677.47      480.12    165.61 o 
 -20   1   8      107.98       -1.31    105.47 o 
 -19   1   8      555.03      471.76    116.63 o 
 -18   1   8     3742.29     4476.61    205.01 o 
 -17   1   8     7445.50     5787.25    247.59 o 
 -16   1   8    57760.18    58811.75   1333.05 o 
 -15   1   8    14768.79    13170.20    403.35 o 
 -14   1   8    53963.44    60977.16   1376.34 o 
 -13   1   8     9336.86     9455.39    305.23 o 
 -12   1   8   108073.89   108325.59   2351.66 o 
 -11   1   8    16905.12    12213.04    419.16 o 
 -10   1   8    40988.72    41928.66    878.68 o 
  -9   1   8      158.01       41.42     66.19 o 
  -8   1   8      321.72      448.39    111.44 o 
  -7   1   8      100.14      153.79    147.67 o 
  -6   1   8    20679.63    21826.53    619.52 o 
  -5   1   8      671.22     1197.64    170.26 o 
  -4   1   8    43286.56    48966.93   1452.82 o 
  -3   1   8     2433.83     1327.68    175.34 o 
  -2   1   8    15719.82    13301.95    925.56 o 
  -1   1   8       99.19      -27.10    171.14 o 
   0   1   8    10794.03     9281.42    594.29 o 
   1   1   8     5453.66     4351.77    223.36 o 
   2   1   8    94567.88    99306.53   3913.14 o 
   3   1   8    11077.99     7685.10    648.53 o 
   4   1   8   106066.20   103959.05   2528.24 o 
   5   1   8     8845.44     5494.61    256.38 o 
   6   1   8    49338.87    58059.38   1470.33 o 
   7   1   8     1110.64      585.37    219.66 o 
   8   1   8    22073.18    27132.63    887.76 o 
   9   1   8     3733.28     3090.61    214.59 o 
  10   1   8    77173.52    86231.59   2153.25 o 
  11   1   8     2028.24     1484.51    178.39 o 
  12   1   8    10230.20    11901.15    436.32 o 
  13   1   8       35.40       48.77    176.24 o 
  14   1   8     1106.63      793.22    170.45 o 
  15   1   8      781.14      481.48    191.15 o 
  16   1   8    10395.17    10729.12    439.08 o 
  17   1   8      740.58      546.85    221.72 o 
  18   1   8     9904.92    12844.46    502.91 o 
  19   1   8     1582.14     1129.60    221.05 o 
  20   1   8    28690.96    29181.22    895.03 o 
  21   1   8     2340.51     2233.66    321.17 o 
  22   1   8    25672.74    29924.78   1102.24 o 
  23   1   8     1381.21     1238.50    294.04 o 
  24   1   8    24655.51    25253.11   1275.90 o 
  25   1   8      860.74      172.83    369.96 o 
  26   1   8    13166.06    16526.38   1035.44 o 
  27   1   8      310.04      200.26    420.52 o 
  28   1   8     4384.94     5260.02    671.83 o 
  29   1   8        8.30      100.22    404.62 o 
  30   1   8        1.84     -386.42    445.63 o 
  31   1   8      154.81     -372.72    372.72 o 
  32   1   8     2450.32     2510.10    589.69 o 
  33   1   8      370.39     -291.93    502.11 o 
  34   1   8     5147.03     6462.51    819.75 o 
  35   1   8      268.16     1095.35    532.46 o 
 -41   2   8     1573.40     1800.12    521.87 o 
 -40   2   8     3767.34     4744.69    686.83 o 
 -39   2   8     2050.19     1782.42    659.02 o 
 -38   2   8     5032.63     4851.65    804.78 o 
 -37   2   8     1982.35     1843.19    454.66 o 
 -36   2   8     7207.07     6903.47    583.61 o 
 -35   2   8     1294.93     1288.57    342.43 o 
 -34   2   8     7212.37     7719.49    598.19 o 
 -33   2   8      402.84      683.07    438.14 o 
 -32   2   8     2762.25     3115.63    412.51 o 
 -31   2   8      190.60      284.84    261.37 o 
 -30   2   8     1428.95     1419.24    318.60 o 
 -29   2   8      361.99      273.66    259.91 o 
 -28   2   8      473.20      408.77    221.07 o 
 -27   2   8     3369.65     2983.65    304.34 o 
 -26   2   8     6580.47     6982.63    407.30 o 
 -25   2   8     4161.47     3991.65    316.14 o 
 -24   2   8    10201.45     9100.82    442.18 o 
 -23   2   8     5165.29     4928.17    275.43 o 
 -22   2   8    20271.26    21302.60    679.24 o 
 -21   2   8     4434.57     3524.92    349.70 o 
 -20   2   8    37335.05    39669.32    880.49 o 
 -19   2   8     4734.50     4167.28    343.81 o 
 -18   2   8    40258.27    40062.07    876.95 o 
 -17   2   8     2574.20     2217.66    149.33 o 
 -16   2   8    33803.84    35906.30    791.72 o 
 -15   2   8     1482.91     1535.46    129.61 o 
 -14   2   8     9191.13    12914.26    349.36 o 
 -13   2   8     1133.60     1220.23    119.36 o 
 -12   2   8     4001.54     5257.67    221.92 o 
 -11   2   8     5574.27     7062.95    232.37 o 
 -10   2   8     3781.30     6142.89    237.64 o 
  -9   2   8     9489.48     9232.73    326.96 o 
  -8   2   8    13665.28    10658.94    547.98 o 
  -7   2   8     5907.86     5316.71    331.51 o 
  -6   2   8    54239.32    58380.70   1720.93 o 
  -5   2   8    10508.47     8476.30    878.00 o 
  -4   2   8    66447.09    68320.98   1986.57 o 
  -3   2   8    12871.70    10912.23    444.91 o 
  -2   2   8    69835.83    80332.00   2313.62 o 
  -1   2   8     8554.59     6931.66    484.34 o 
   0   2   8    69951.94    72716.56   2104.43 o 
   1   2   8      295.55     -142.04    160.70 o 
   2   2   8    19844.92    18589.28    562.07 o 
   3   2   8      274.41      159.55    101.08 o 
   4   2   8     8096.36     9006.05    297.48 o 
   5   2   8     1805.50     1829.60    179.37 o 
   6   2   8     4422.33     4016.56    234.22 o 
   7   2   8     8482.36     7870.86    393.24 o 
   8   2   8    16411.44    19518.73    602.60 o 
   9   2   8     5514.17     5640.78    836.92 o 
  10   2   8    18741.11    21704.66    767.74 o 
  11   2   8     2858.26     3250.08    235.29 o 
  12   2   8    49893.89    47649.27   1279.33 o 
  13   2   8     4910.22     3315.56    254.41 o 
  14   2   8    37799.68    37921.50   1067.16 o 
  15   2   8      199.54      217.41    160.88 o 
  16   2   8     8259.50     9240.73    418.59 o 
  17   2   8      189.72      413.65    174.69 o 
  18   2   8    16397.16    13846.23    528.61 o 
  19   2   8        7.44        2.05    217.95 o 
  20   2   8     4513.88     6181.27    464.14 o 
  21   2   8      214.87      -30.43    236.87 o 
  22   2   8      350.10     -155.70    251.72 o 
  23   2   8      615.92      620.87    286.68 o 
  24   2   8     1189.07     1731.37    338.90 o 
  25   2   8      709.59      482.20    291.70 o 
  26   2   8     4810.61     5913.24    677.85 o 
  27   2   8     1319.19      995.67    438.77 o 
  28   2   8    10793.18    10998.70    944.60 o 
  29   2   8      474.04      435.66    577.43 o 
  30   2   8    10047.33    11419.97   1609.90 o 
  31   2   8       76.94     -275.30    401.63 o 
  32   2   8     4840.13     4826.33   1098.37 o 
  33   2   8       22.88      553.17    492.57 o 
  34   2   8     2414.53     3276.36    790.83 o 
  35   2   8       24.06      260.71    503.01 o 
 -40   3   8       59.51      367.19    363.76 o 
 -39   3   8      386.26      147.90    346.38 o 
 -38   3   8      555.04      828.85    371.66 o 
 -37   3   8      779.02      796.01    355.38 o 
 -36   3   8      247.44      619.80    375.39 o 
 -35   3   8     1138.99      667.30    332.39 o 
 -34   3   8      308.46      135.51    303.29 o 
 -33   3   8      716.26      334.12    392.38 o 
 -32   3   8      449.63      478.89    288.68 o 
 -31   3   8      615.35      264.24    352.24 o 
 -30   3   8     1121.06      784.27    255.41 o 
 -29   3   8      747.97      311.39    306.20 o 
 -28   3   8     6953.21     6445.90    497.03 o 
 -27   3   8     1927.20     1604.91    371.43 o 
 -26   3   8    16592.55    15315.68    607.94 o 
 -25   3   8     1292.48     1183.64    238.03 o 
 -24   3   8     8269.28     8716.04    651.36 o 
 -23   3   8      180.74      519.31    201.31 o 
 -22   3   8     4641.25     5471.65    362.77 o 
 -21   3   8     1409.23     1557.65    223.76 o 
 -20   3   8     6167.30     5513.28    443.90 o 
 -19   3   8      323.45      639.67    156.96 o 
 -18   3   8     6892.95     7231.62    297.40 o 
 -17   3   8     1991.97     2082.74    172.01 o 
 -16   3   8      774.80      490.35    121.94 o 
 -15   3   8    11235.96    11059.95    364.90 o 
 -14   3   8    15414.03    18196.86    509.94 o 
 -13   3   8     8421.58     8409.52    306.10 o 
 -12   3   8    26338.37    25292.25    650.90 o 
 -11   3   8     5079.85     5077.75    251.63 o 
 -10   3   8    33254.78    37839.36   1009.03 o 
  -9   3   8     3746.38     3798.35    215.61 o 
  -8   3   8    64679.22    70871.58   2040.33 o 
  -7   3   8      722.39      850.33    289.86 o 
  -6   3   8    35044.34    44268.82   1354.99 o 
  -5   3   8      259.67      788.78    172.60 o 
  -4   3   8     6998.11     7954.49    382.42 o 
  -3   3   8     4429.60     3625.58    266.39 o 
  -2   3   8      121.07     1021.20    182.18 o 
  -1   3   8     3175.72     2807.43    241.24 o 
   0   3   8     7270.48     9785.73    465.82 o 
   1   3   8    12192.18    10726.95    850.66 o 
   2   3   8    98336.98    97581.86   2393.24 o 
   3   3   8    15013.92    13513.84    402.87 o 
   4   3   8    32041.00    47852.69   1115.04 o 
   5   3   8     4616.79     3926.26    213.75 o 
   6   3   8    31389.25    30230.83    754.65 o 
   7   3   8       50.13       -5.53    133.63 o 
   8   3   8    21172.24    28177.65    817.87 o 
   9   3   8     1085.24     1777.63    204.74 o 
  10   3   8    15436.94    18777.38    887.22 o 
  11   3   8     1726.09     1894.98    272.09 o 
  12   3   8     4840.73     5840.31    324.46 o 
  13   3   8     2242.11     2528.05    241.95 o 
  14   3   8      157.63      300.08    162.69 o 
  15   3   8     3820.25     4024.53    334.81 o 
  16   3   8     4251.36     4575.16    405.85 o 
  17   3   8     5697.46     5095.15    416.51 o 
  18   3   8     6642.94     7236.75    492.16 o 
  19   3   8     2357.26     2168.82    327.77 o 
  20   3   8      106.68      337.10    373.85 o 
  21   3   8      352.77      151.36    255.53 o 
  22   3   8     2100.42     2563.46    371.52 o 
  23   3   8        3.21      -21.66    255.86 o 
  24   3   8     4880.39     4555.09    458.27 o 
  25   3   8       50.48      -22.86    272.71 o 
  26   3   8     4842.78     6622.65    550.34 o 
  27   3   8      360.31       50.24    358.00 o 
  28   3   8     3433.39     4826.88    661.23 o 
  29   3   8      975.49      814.74    452.10 o 
  30   3   8      321.55      957.58    477.08 o 
  31   3   8      799.50     1047.66    499.39 o 
  32   3   8       12.51     -192.69    437.00 o 
  33   3   8      550.91      917.11    518.35 o 
  34   3   8        4.06      388.28    825.35 o 
 -39   4   8      314.47     1046.43    407.61 o 
 -38   4   8       14.99      -38.66    325.68 o 
 -37   4   8       28.89     -170.87    311.35 o 
 -36   4   8       12.53     -134.62    306.95 o 
 -35   4   8      117.94        9.07    487.37 o 
 -34   4   8      126.28      536.92    299.44 o 
 -33   4   8      619.78     1024.33    338.12 o 
 -32   4   8      183.36      121.09    244.18 o 
 -31   4   8     1803.62     1468.81    304.65 o 
 -30   4   8      831.92      735.14    271.64 o 
 -29   4   8     2089.97     2201.49    323.34 o 
 -28   4   8     1187.70      963.85    326.92 o 
 -27   4   8     3229.33     3938.39    367.57 o 
 -26   4   8      379.39      229.02    335.19 o 
 -25   4   8     2358.96     2386.01    317.07 o 
 -24   4   8      377.90      381.03    212.11 o 
 -23   4   8     1455.34     1543.80    250.83 o 
 -22   4   8        2.42      -52.86    165.75 o 
 -21   4   8      256.62       31.13    171.49 o 
 -20   4   8      234.05      257.44    176.22 o 
 -19   4   8      285.75      268.33    169.97 o 
 -18   4   8     1300.75     1231.50    204.73 o 
 -17   4   8     1030.03      993.69    200.90 o 
 -16   4   8     4417.31     5703.36    275.82 o 
 -15   4   8     4451.38     4355.76    245.11 o 
 -14   4   8     4342.06     4957.70    279.94 o 
 -13   4   8    15107.71    16520.19    540.27 o 
 -12   4   8     1806.41     2454.00    209.35 o 
 -11   4   8    21960.45    21910.88    665.01 o 
 -10   4   8     3611.34     2816.43    212.00 o 
  -9   4   8     9830.29     8840.42    350.56 o 
  -8   4   8      162.29      144.80    163.07 o 
  -7   4   8     5918.92     5835.50    380.49 o 
  -6   4   8    12296.92    14160.78    470.58 o 
  -5   4   8     3410.33     3258.24    215.18 o 
  -4   4   8     9366.94    10472.45    469.27 o 
  -3   4   8      181.99      173.94    151.16 o 
  -2   4   8     6437.79     5701.94    391.25 o 
  -1   4   8      972.77      961.78    191.98 o 
   0   4   8     5424.50     7625.90    384.79 o 
   1   4   8     6408.16     6815.03    374.99 o 
   2   4   8     6854.00     7812.33    394.39 o 
   3   4   8     9764.83    11969.51    442.33 o 
   4   4   8     1662.86     1249.07    161.87 o 
   5   4   8    19566.50    19751.58    552.85 o 
   6   4   8      367.20     1390.35    181.04 o 
   7   4   8    11392.49    12552.14    408.82 o 
   8   4   8     5467.80     6190.05    282.85 o 
   9   4   8     2074.60     2219.19    234.32 o 
  10   4   8      808.29     1397.79    208.05 o 
  11   4   8        7.51       60.23    144.52 o 
  12   4   8      540.68     1378.34    256.96 o 
  13   4   8       56.43      117.68    168.72 o 
  14   4   8      468.56      795.15    206.85 o 
  15   4   8     1127.43     1236.43    277.62 o 
  16   4   8        3.49       50.86    223.21 o 
  17   4   8     4515.16     5012.28    528.74 o 
  18   4   8     3303.91     3753.81    402.60 o 
  19   4   8     2694.18     2632.40    364.76 o 
  20   4   8      295.42      489.02    315.23 o 
  21   4   8     3534.99     4341.63    508.51 o 
  22   4   8     2323.05     2701.46    390.14 o 
  23   4   8     3668.35     4688.51    464.16 o 
  24   4   8     1673.96     2220.30    401.85 o 
  25   4   8     1678.86     1924.56    388.73 o 
  26   4   8      614.79      219.65    311.08 o 
  27   4   8      683.77      741.61    340.22 o 
  28   4   8      287.89      138.75    337.55 o 
  29   4   8        1.60     -154.79    311.46 o 
  30   4   8       94.47       41.97   1001.09 o 
  31   4   8      170.77       -1.47    443.21 o 
  32   4   8       65.60      183.51    495.84 o 
  33   4   8      159.81     -123.47    458.94 o 
 -37   5   8     1912.20     1636.34    436.73 o 
 -36   5   8       99.06      190.44    328.63 o 
 -35   5   8     1534.28      883.31    784.46 o 
 -34   5   8       80.04      371.15    325.97 o 
 -33   5   8      374.00      294.16    280.24 o 
 -32   5   8      484.03      532.26    284.19 o 
 -31   5   8       73.50       13.97    251.78 o 
 -30   5   8     1002.85      612.02    275.52 o 
 -29   5   8      668.65      195.21    226.55 o 
 -28   5   8     1446.70     1676.74    301.57 o 
 -27   5   8     1778.39     1621.25    291.10 o 
 -26   5   8      708.41      317.12    234.22 o 
 -25   5   8     1984.06     1629.11    275.41 o 
 -24   5   8      313.33      106.27    214.04 o 
 -23   5   8     4585.55     5094.74    568.01 o 
 -22   5   8        3.32      282.81    198.30 o 
 -21   5   8     8106.57     8145.18    445.99 o 
 -20   5   8       11.85       86.63    189.92 o 
 -19   5   8     4138.92     4686.98    342.16 o 
 -18   5   8     2515.89     2755.21    280.14 o 
 -17   5   8       18.61      376.54    224.68 o 
 -16   5   8    15709.80    15693.72   1181.39 o 
 -15   5   8      155.69      723.81    183.09 o 
 -14   5   8    15232.48    16786.47    572.23 o 
 -13   5   8       58.69      182.57    201.12 o 
 -12   5   8    12153.41    13960.99    609.69 o 
 -11   5   8     7290.27     7270.86    350.10 o 
 -10   5   8     9107.96    10694.03    419.84 o 
  -9   5   8    10470.21    10325.68    407.37 o 
  -8   5   8     7747.57     8844.02    438.14 o 
  -7   5   8    11846.70    10857.61    419.44 o 
  -6   5   8     2975.90     3252.03    334.04 o 
  -5   5   8     9753.24    10101.82    481.94 o 
  -4   5   8      140.61      185.58    172.63 o 
  -3   5   8    11113.38    11172.69    514.66 o 
  -2   5   8     3961.08     5299.48    426.57 o 
  -1   5   8     4099.29     5035.46    440.43 o 
   0   5   8     6879.39     8309.20    435.43 o 
   1   5   8      447.76      659.56    193.22 o 
   2   5   8     6449.73     8239.05    438.68 o 
   3   5   8      793.91     1485.75    233.69 o 
   4   5   8    24542.54    25653.88    782.64 o 
   5   5   8        3.41      -16.23    151.08 o 
   6   5   8    18026.34    24029.15    803.55 o 
   7   5   8     4794.83     4751.92    274.35 o 
   8   5   8     5527.45     5680.72    341.25 o 
   9   5   8     9125.51     9476.52    438.55 o 
  10   5   8       66.52      197.25    220.91 o 
  11   5   8     6248.89     6359.88    370.18 o 
  12   5   8      313.54      489.30    237.43 o 
  13   5   8     6515.21     7700.39    645.64 o 
  14   5   8     1055.41      626.02    249.63 o 
  15   5   8     3324.49     3452.52    385.78 o 
  16   5   8      504.90      932.23    367.67 o 
  17   5   8     3461.93     4115.17    425.95 o 
  18   5   8     2154.48     3036.14    631.30 o 
  19   5   8     4563.54     4935.33    461.73 o 
  20   5   8     4750.05     5710.10    503.28 o 
  21   5   8      405.89      334.59    264.44 o 
  22   5   8      702.98      862.08    322.39 o 
  23   5   8      489.39      407.94    303.50 o 
  24   5   8        8.21      289.74    307.10 o 
  25   5   8     2152.75     2478.92    427.49 o 
  26   5   8       14.96      722.67    333.11 o 
  27   5   8     4309.89     5017.79    553.21 o 
  28   5   8        0.28      257.33    464.52 o 
  29   5   8     3755.97     4073.58    785.59 o 
  30   5   8        2.00      608.13    384.47 o 
  31   5   8     1506.57     2602.56    603.14 o 
 -35   6   8     3697.15     2759.31    477.07 o 
 -34   6   8     1176.65     2090.54    383.89 o 
 -33   6   8     4237.92     3764.06    436.87 o 
 -32   6   8       30.64      -36.34    274.90 o 
 -31   6   8     3991.59     4662.45    458.40 o 
 -30   6   8      733.21     1403.39    321.21 o 
 -29   6   8     4059.36     3934.53    414.32 o 
 -28   6   8      691.18      727.57    272.39 o 
 -27   6   8     2868.06     2767.58    701.19 o 
 -26   6   8     1370.51     1547.13    326.13 o 
 -25   6   8      872.09      874.62    269.64 o 
 -24   6   8     5796.39     6013.71    432.43 o 
 -23   6   8       16.57      -36.84    325.23 o 
 -22   6   8     5984.06     5592.80    360.11 o 
 -21   6   8     2098.26     1264.93    257.83 o 
 -20   6   8     7331.99     7485.20    442.96 o 
 -19   6   8     8213.86     7384.10    436.42 o 
 -18   6   8    11503.90    13057.84    935.19 o 
 -17   6   8     7998.08     7438.33    491.34 o 
 -16   6   8     5972.25     6261.60    447.71 o 
 -15   6   8    10467.46    10012.38    575.82 o 
 -14   6   8      945.64     1153.93    262.19 o 
 -13   6   8    13679.45    12979.27    506.44 o 
 -12   6   8      707.96      983.75    198.53 o 
 -11   6   8     7557.24     7819.24    490.10 o 
 -10   6   8     1896.00     2403.58    246.47 o 
  -9   6   8       39.20       59.05    152.89 o 
  -8   6   8    18903.39    20395.99    778.68 o 
  -7   6   8     1004.50      923.50    196.38 o 
  -6   6   8    20859.32    21343.47    693.01 o 
  -5   6   8      477.69      382.97    227.80 o 
  -4   6   8    17996.12    18425.57    743.53 o 
  -3   6   8     3003.81     2936.55    335.62 o 
  -2   6   8    15744.51    17960.61    766.91 o 
  -1   6   8     5572.42     6458.75    419.94 o 
   0   6   8    14077.97    14053.81    615.33 o 
   1   6   8     7430.32     6866.31    428.59 o 
   2   6   8      900.03      876.92    228.14 o 
   3   6   8    10104.82    10484.42    524.39 o 
   4   6   8      140.24      272.24    190.24 o 
   5   6   8    11141.24    12657.50    635.78 o 
   6   6   8     1288.91     2584.29    343.09 o 
   7   6   8     4524.49     5949.39    461.72 o 
   8   6   8    10538.49    11733.09    612.65 o 
   9   6   8      903.25     1323.77    292.16 o 
  10   6   8    13590.80    14085.29    570.02 o 
  11   6   8        4.19       62.38    204.91 o 
  12   6   8     9250.45     8409.74   1483.96 o 
  13   6   8      342.36      181.40    233.89 o 
  14   6   8    11870.11    10445.25   1740.92 o 
  15   6   8     1587.68     1584.52    318.79 o 
  16   6   8    10682.79    10780.94    648.98 o 
  17   6   8     6317.50     6745.22    531.30 o 
  18   6   8     2022.03     3286.63    414.54 o 
  19   6   8     5059.04     4795.69    538.61 o 
  20   6   8      335.71      790.32    307.44 o 
  21   6   8     2549.54     3069.37    433.51 o 
  22   6   8        6.46      341.76    311.06 o 
  23   6   8     2192.63     1872.07    398.92 o 
  24   6   8     1416.59     1720.41    400.44 o 
  25   6   8     1438.32     1229.96    389.24 o 
  26   6   8     2891.79     2863.52    479.42 o 
  27   6   8      128.38      473.61    347.72 o 
  28   6   8     3612.88     4107.32    786.14 o 
  29   6   8      375.51      -78.09    358.63 o 
 -32   7   8     1554.40      559.43    411.56 o 
 -31   7   8     1340.82     1108.94    399.33 o 
 -30   7   8     6943.77     5677.98    613.15 o 
 -29   7   8     2095.94     1499.78    399.06 o 
 -28   7   8     9805.31     9620.50    714.47 o 
 -27   7   8     1788.79     2056.64    542.91 o 
 -26   7   8     4717.86     4029.47    916.36 o 
 -25   7   8     1698.09     1281.97    450.45 o 
 -24   7   8     1568.88     1609.68    514.67 o 
 -23   7   8     4178.63     3816.46    587.43 o 
 -22   7   8      217.94      194.07    267.31 o 
 -21   7   8     5154.60     4915.94    500.84 o 
 -20   7   8      150.31      399.59    277.30 o 
 -19   7   8      893.48      643.76    245.63 o 
 -18   7   8     1520.30     1010.53    249.84 o 
 -17   7   8       95.76     -215.57    222.37 o 
 -16   7   8    11864.45    11505.20    630.43 o 
 -15   7   8      803.81      989.84    266.59 o 
 -14   7   8    26247.62    25052.52    974.11 o 
 -13   7   8     1480.40     1272.88    284.04 o 
 -12   7   8    16604.70    18363.99    663.61 o 
 -11   7   8     2612.63     1874.94    328.85 o 
 -10   7   8     8212.61     9288.54    461.89 o 
  -9   7   8     4647.74     4839.96    614.13 o 
  -8   7   8     5619.49     5761.54    365.67 o 
  -7   7   8    17963.70    15571.84    589.44 o 
  -6   7   8     4047.90     4058.85    313.51 o 
  -5   7   8    10531.09     9972.72    642.17 o 
  -4   7   8       85.90      -25.92    210.99 o 
  -3   7   8     1701.93     1783.40    295.65 o 
  -2   7   8     3525.96     3694.57    368.25 o 
  -1   7   8     1665.77     1649.81    292.76 o 
   0   7   8     8999.34     9902.17    555.81 o 
   1   7   8      330.52      741.19    246.11 o 
   2   7   8    11284.26    12426.86    790.63 o 
   3   7   8        4.53      674.91    321.74 o 
   4   7   8    20745.39    20651.65   1051.58 o 
   5   7   8      392.22      675.86    270.82 o 
   6   7   8    26059.31    26649.52   1038.53 o 
   7   7   8     3545.22     4030.88    417.13 o 
   8   7   8    16331.45    15449.01    854.43 o 
   9   7   8     6017.45     4980.13    449.32 o 
  10   7   8     7766.41     8887.66    825.35 o 
  11   7   8     1622.52     1445.22    674.72 o 
  12   7   8     1619.98     1443.07    414.94 o 
  13   7   8      775.08      620.26    363.19 o 
  14   7   8      787.91      649.39    378.90 o 
  15   7   8      612.06      241.83    278.58 o 
  16   7   8     4523.35     5280.95    506.91 o 
  17   7   8       26.10      298.15    285.49 o 
  18   7   8     6466.14     6859.53    572.27 o 
  19   7   8        8.31     -283.04    290.10 o 
  20   7   8     8146.56     7465.48    622.00 o 
  21   7   8      109.10     -143.46    302.10 o 
  22   7   8     7952.10     8624.31    669.75 o 
  23   7   8       58.26     -165.22    314.10 o 
  24   7   8     4071.93     4792.48    556.77 o 
  25   7   8      441.28      360.61    354.20 o 
  26   7   8     1619.80     1658.27    439.33 o 
 -29   8   8      125.45      296.27    561.74 o 
 -28   8   8      163.50      -71.91    922.63 o 
 -27   8   8       16.68     -399.43    399.43 o 
 -26   8   8     1262.24      987.86    474.81 o 
 -25   8   8      240.73      -88.40    436.21 o 
 -24   8   8     3927.89     3142.59   1026.20 o 
 -23   8   8     1051.85      957.37    441.69 o 
 -22   8   8     6272.75     5710.50    702.17 o 
 -21   8   8     1374.40     1228.59    493.97 o 
 -20   8   8     6931.09     6922.90   1048.16 o 
 -19   8   8     3643.69     3124.84    551.36 o 
 -18   8   8    10847.20    10087.15    881.84 o 
 -17   8   8     3639.83     2417.42    646.47 o 
 -16   8   8     7641.08     8946.09   1110.93 o 
 -15   8   8      767.25      497.93    371.53 o 
 -14   8   8      939.94     1132.29    389.87 o 
 -13   8   8      536.86      470.69    354.39 o 
 -12   8   8      678.48      439.91    346.50 o 
 -11   8   8      281.90      181.67    318.07 o 
 -10   8   8     4033.10     4374.49    437.61 o 
  -9   8   8     1567.25      786.62    351.60 o 
  -8   8   8    10862.74    11466.69   1196.73 o 
  -7   8   8     3568.73     3819.01    408.44 o 
  -6   8   8    17318.13    19293.25    845.13 o 
  -5   8   8      510.98      760.54    285.94 o 
  -4   8   8    19072.25    20557.93    878.75 o 
  -3   8   8     5394.21     4485.50    541.45 o 
  -2   8   8    20781.74    22921.56   1171.67 o 
  -1   8   8    11433.36    10703.71    778.12 o 
   0   8   8     9941.08    12547.68    865.74 o 
   1   8   8     2641.85     2611.90    772.00 o 
   2   8   8     1655.03     2031.24    446.01 o 
   3   8   8      161.52      -73.19    473.87 o 
   4   8   8       47.71       28.02    281.87 o 
   5   8   8        9.30      -39.64    255.75 o 
   6   8   8     2995.42     3027.87    408.09 o 
   7   8   8      491.22      611.48    299.54 o 
   8   8   8     8536.05    10310.96    935.19 o 
   9   8   8      559.23      353.34    337.79 o 
  10   8   8     8349.08     9244.41    800.85 o 
  11   8   8      477.04     1172.82    416.54 o 
  12   8   8    10476.01    12794.17    957.16 o 
  13   8   8     2341.06     2647.18    525.79 o 
  14   8   8    10503.35    11214.37    988.54 o 
  15   8   8     1860.14     1523.12    460.54 o 
  16   8   8     4856.56     5450.12    687.86 o 
  17   8   8      411.06        5.28    391.85 o 
  18   8   8     2010.70     2313.36    537.70 o 
  19   8   8      123.76      -55.24    396.36 o 
  20   8   8      334.27      254.41    414.94 o 
  21   8   8      127.59     -140.94    401.24 o 
  22   8   8       65.02      -82.85    410.51 o 
  23   8   8        0.77      173.34    445.62 o 
 -24   9   8     1581.49     1582.02    674.72 o 
 -23   9   8      214.39      207.60    457.48 o 
 -22   9   8      265.31      319.44    446.69 o 
 -21   9   8      464.84     -593.12    593.12 o 
 -20   9   8       11.05      -64.76    399.21 o 
 -19   9   8     2337.33     2472.03    569.62 o 
 -18   9   8      266.89      706.95    438.77 o 
 -17   9   8     4335.96     3108.62    573.69 o 
 -16   9   8     2017.68     2483.58    543.26 o 
 -15   9   8     3227.25     2592.99    551.89 o 
 -14   9   8     5489.25     5881.10    711.89 o 
 -13   9   8     1342.96      729.33    452.28 o 
 -12   9   8     4947.19     5024.45    690.41 o 
 -11   9   8      172.01       21.50    367.96 o 
 -10   9   8     4043.91     4569.51    642.45 o 
  -9   9   8       89.25     -175.34    335.33 o 
  -8   9   8     2247.44     2330.63    392.23 o 
  -7   9   8       14.54       92.86    269.17 o 
  -6   9   8     1443.59     1212.20    336.27 o 
  -5   9   8      440.08      404.90    284.12 o 
  -4   9   8      307.15      530.54    596.26 o 
  -3   9   8     2125.39     2006.68    514.67 o 
  -2   9   8       25.53      206.20    358.27 o 
  -1   9   8     1158.64      535.40    379.44 o 
   0   9   8     1266.63      980.43    568.02 o 
   1   9   8     1767.89     1163.23    425.78 o 
   2   9   8     5390.91     7192.22    746.89 o 
   3   9   8     2277.07     3045.79    532.98 o 
   4   9   8     7488.63     9965.24    673.40 o 
   5   9   8      736.84     1154.23    434.78 o 
   6   9   8     8513.05    10321.93    871.67 o 
   7   9   8      170.06      790.35    408.23 o 
   8   9   8     7093.39     7466.78    759.50 o 
   9   9   8       25.94      431.32    411.60 o 
  10   9   8     3941.16     4555.46    649.26 o 
  11   9   8      545.10      596.81    407.15 o 
  12   9   8      448.34      456.71    423.66 o 
  13   9   8      740.16      231.38    393.12 o 
  14   9   8      130.35      271.78    417.27 o 
  15   9   8      256.25       81.05    409.25 o 
  16   9   8     1011.54      969.96    462.49 o 
  17   9   8      886.43     1126.53    706.10 o 
  18   9   8     2662.07     2742.24   1019.92 o 
 -17  10   8      117.92        5.27    442.75 o 
 -16  10   8     2363.18     3092.65    643.81 o 
 -15  10   8     1561.40     1506.19    844.18 o 
 -14  10   8     1010.33      255.00    417.58 o 
 -13  10   8     2674.52     3241.44    659.02 o 
 -12  10   8       45.45       15.73    386.04 o 
 -11  10   8     3707.28     3509.47    587.94 o 
 -10  10   8      369.42      356.74    422.43 o 
  -9  10   8     4123.73     3653.55    850.46 o 
  -8  10   8     1736.48     1569.11    746.89 o 
  -7  10   8     3002.85     1914.31    790.83 o 
  -6  10   8     2778.66     3624.73    618.35 o 
  -5  10   8     1725.36      770.87    443.21 o 
  -4  10   8     2761.89     2669.51    554.74 o 
  -3  10   8      727.45      760.42    427.43 o 
  -2  10   8     4330.14     4310.12   1060.72 o 
  -1  10   8       12.34     1019.65    465.43 o 
   0  10   8     4530.81     5386.27    707.03 o 
   1  10   8      618.76     1144.82    462.90 o 
   2  10   8     2586.59     2474.67    430.44 o 
   3  10   8     2832.49     2496.42    434.81 o 
   4  10   8      766.22     1142.82    555.46 o 
   5  10   8     5720.80     5560.27    707.87 o 
   6  10   8       12.67       -1.71    602.54 o 
   7  10   8     5850.24     4978.60   1239.59 o 
   8  10   8      315.44      355.66    425.78 o 
   9  10   8     3974.66     2563.63    566.78 o 
  10  10   8     1112.16     1622.98    869.29 o 
  11  10   8     2078.08     1763.37    536.15 o 
  12  10   8     1997.12     3041.99    609.38 o 
 -41   1   9       34.48      -45.44    527.22 o 
 -40   1   9      653.12      290.63    580.57 o 
 -39   1   9       82.06      848.17    492.70 o 
 -38   1   9     2307.81     2221.66    521.35 o 
 -37   1   9      125.79      -55.28    321.71 o 
 -36   1   9     1349.11      891.75    419.24 o 
 -35   1   9       11.73        0.68    264.48 o 
 -34   1   9       15.98       11.19    254.38 o 
 -33   1   9       42.90      139.75    261.44 o 
 -32   1   9     1347.96      956.01    309.52 o 
 -31   1   9        1.63      217.83    250.72 o 
 -30   1   9     2527.58     3176.83    433.23 o 
 -29   1   9        1.47       52.24    238.48 o 
 -28   1   9      196.77      305.10    201.48 o 
 -27   1   9      359.81      369.63    199.04 o 
 -26   1   9      990.50      996.38    188.55 o 
 -25   1   9       94.75      -35.83    146.11 o 
 -24   1   9     2092.64     2616.10    223.00 o 
 -23   1   9      395.62      252.22    177.11 o 
 -22   1   9     7781.56     8616.81    304.58 o 
 -21   1   9     1812.66     1476.73    151.79 o 
 -20   1   9    11193.34    11388.64    343.70 o 
 -19   1   9      478.98      447.74    117.39 o 
 -18   1   9     4576.16     6330.00    305.45 o 
 -17   1   9      153.47       81.48    104.32 o 
 -16   1   9    24589.40    23331.08    778.44 o 
 -15   1   9      968.30      662.06    195.08 o 
 -14   1   9    13311.92    15998.59    450.71 o 
 -13   1   9      108.81      201.50     96.98 o 
 -12   1   9     5810.85     4073.16    179.45 o 
 -11   1   9     6092.01     5660.74    265.16 o 
 -10   1   9     6212.36     7594.26    262.16 o 
  -9   1   9       48.72      187.18    103.41 o 
  -8   1   9     8324.28     8705.82    329.76 o 
  -7   1   9     6673.27     4859.57    246.27 o 
  -6   1   9    53350.38    60501.54   1527.08 o 
  -5   1   9    17659.67    14673.80    543.39 o 
  -4   1   9    92502.27    90937.50   2597.53 o 
  -3   1   9    16808.98    13087.67   1342.96 o 
  -2   1   9    31140.67    32334.46   1015.51 o 
  -1   1   9     2242.98     1240.74    179.67 o 
   0   1   9     7594.24     6607.09    336.73 o 
   1   1   9       57.24       25.60    118.07 o 
   2   1   9       15.17     -102.01    102.01 o 
   3   1   9      426.28      590.49    128.33 o 
   4   1   9      227.31      497.73    148.57 o 
   5   1   9     2163.32     1914.70    186.62 o 
   6   1   9     7640.35     9735.91    363.66 o 
   7   1   9     2965.43     2830.21    206.35 o 
   8   1   9    12659.71    10101.65    511.06 o 
   9   1   9     5019.78     3982.32    245.15 o 
  10   1   9     2502.56     2997.47    252.89 o 
  11   1   9     2473.90     2897.93    273.08 o 
  12   1   9     6956.29     7528.25    349.34 o 
  13   1   9     1859.91     1597.87    201.96 o 
  14   1   9     7141.71     6419.45    494.63 o 
  15   1   9      619.09      312.32    171.22 o 
  16   1   9     4328.75     5487.65    324.07 o 
  17   1   9      627.61      212.37    186.62 o 
  18   1   9     2958.39     2541.27    261.90 o 
  19   1   9      181.65      235.47    186.04 o 
  20   1   9     4338.33     5223.70    765.24 o 
  21   1   9       51.21       39.90    236.17 o 
  22   1   9      325.29      534.13    263.35 o 
  23   1   9      314.23      458.81    271.82 o 
  24   1   9      555.00      902.11    401.63 o 
  25   1   9      886.25     1072.11    418.54 o 
  26   1   9      536.02      433.43    539.77 o 
  27   1   9      309.84      543.91    389.34 o 
  28   1   9       99.30       68.82    378.97 o 
  29   1   9      102.72       88.96    407.97 o 
  30   1   9      746.03      668.76    834.76 o 
  31   1   9      269.17     -244.95    401.19 o 
  32   1   9     1374.67     1128.31    516.48 o 
  33   1   9      302.53      117.70    482.56 o 
  34   1   9     1058.65     1022.91    560.78 o 
  35   1   9      103.34      623.27    534.78 o 
 -41   2   9        1.30      240.10    392.60 o 
 -40   2   9      877.90      539.77    508.39 o 
 -39   2   9       33.41      -99.19    589.98 o 
 -38   2   9       33.42      264.06    335.09 o 
 -37   2   9      246.97      237.60    314.82 o 
 -36   2   9      401.63      385.02    313.76 o 
 -35   2   9      947.53     1200.36    349.10 o 
 -34   2   9     5360.62     6487.01    553.16 o 
 -33   2   9      924.46     1133.01    327.68 o 
 -32   2   9     9151.25    10076.31    639.68 o 
 -31   2   9      916.35      284.76    265.52 o 
 -30   2   9     4253.68     4488.67    726.61 o 
 -29   2   9      624.37      616.30    265.43 o 
 -28   2   9    12326.43    13924.87    578.32 o 
 -27   2   9      339.93      343.39    204.02 o 
 -26   2   9    18196.12    20353.86    707.78 o 
 -25   2   9      293.27      219.52    186.69 o 
 -24   2   9     7076.23     7949.54    383.76 o 
 -23   2   9      141.88       87.59    132.81 o 
 -22   2   9        9.25       90.03    134.36 o 
 -21   2   9     2683.77     3222.69    230.15 o 
 -20   2   9    14029.76    17060.00    454.56 o 
 -19   2   9     8251.38     8557.75    436.47 o 
 -18   2   9    25219.52    26866.86    632.84 o 
 -17   2   9     7183.50     6693.90    249.82 o 
 -16   2   9    17627.90    18239.91    461.35 o 
 -15   2   9     6822.56     7375.67    256.90 o 
 -14   2   9    30859.21    40308.61    871.11 o 
 -13   2   9     8814.01     9319.69    287.13 o 
 -12   2   9   128473.65   138452.00   2722.76 o 
 -11   2   9    13190.88    12141.09    367.04 o 
 -10   2   9    57651.00    57706.30   1458.61 o 
  -9   2   9     3457.61     1556.69    255.16 o 
  -8   2   9    39870.71    37046.88   1153.20 o 
  -7   2   9       12.81      202.32    165.34 o 
  -6   2   9    20531.26    24838.88    824.18 o 
  -5   2   9      743.55      230.72    147.33 o 
  -4   2   9     8193.05     9564.79    408.89 o 
  -3   2   9     2561.59     1946.75    226.09 o 
  -2   2   9     1588.02     2960.82    238.67 o 
  -1   2   9     9738.57     9828.98    420.76 o 
   0   2   9    29234.49    29291.17    945.24 o 
   1   2   9    13149.00    10043.91    733.36 o 
   2   2   9    16519.89    21960.09    563.32 o 
   3   2   9     4924.47     4815.16    216.30 o 
   4   2   9    46735.99    45686.10   1195.31 o 
   5   2   9     9922.85     8476.69    365.20 o 
   6   2   9    46875.60    52112.40   1356.10 o 
   7   2   9     4822.22     4013.10    244.47 o 
   8   2   9    25743.67    22144.31    668.81 o 
   9   2   9      259.27      -62.18    136.96 o 
  10   2   9     1465.08     1312.74    214.87 o 
  11   2   9     1173.97     1472.18    378.68 o 
  12   2   9      127.11      146.70    153.55 o 
  13   2   9     3671.39     2565.19    243.82 o 
  14   2   9     1218.18     1518.87    213.22 o 
  15   2   9     3439.05     3570.66    279.12 o 
  16   2   9     9776.60    10191.68    920.42 o 
  17   2   9     7811.10     6612.30    365.63 o 
  18   2   9     9652.83     9549.50    449.51 o 
  19   2   9     4896.68     3711.62    479.85 o 
  20   2   9     9884.12     8826.18    553.92 o 
  21   2   9     1987.01     1539.80    663.75 o 
  22   2   9     8039.63     8333.48    555.92 o 
  23   2   9     1825.90     2753.69    378.33 o 
  24   2   9     6041.17     5814.42    540.55 o 
  25   2   9      550.56      438.32    290.74 o 
  26   2   9     2722.58     3573.49    583.29 o 
  27   2   9        3.19      -10.89    486.42 o 
  28   2   9      215.44       33.51    451.90 o 
  29   2   9      297.44      -60.53    405.20 o 
  30   2   9      122.13      426.80    439.37 o 
  31   2   9      632.19      382.24    517.81 o 
  32   2   9      601.11      681.04    485.84 o 
  33   2   9      734.44      791.02    500.43 o 
  34   2   9     1156.74      777.17    552.33 o 
 -40   3   9     5604.02     7342.61    669.99 o 
 -39   3   9      503.40      687.34    691.59 o 
 -38   3   9    10079.65    11399.80    769.20 o 
 -37   3   9      811.34     1378.84    389.54 o 
 -36   3   9    10116.00    12200.47    814.92 o 
 -35   3   9      420.17      374.42    310.96 o 
 -34   3   9     4621.46     4163.90    489.80 o 
 -33   3   9       14.91       77.59    280.83 o 
 -32   3   9     1913.40     1487.55    345.99 o 
 -31   3   9        0.45      -72.22    254.35 o 
 -30   3   9      169.01     -202.39    202.39 o 
 -29   3   9      108.61     -200.88    200.88 o 
 -28   3   9       70.09      121.24    194.45 o 
 -27   3   9     1362.08     1029.94    267.25 o 
 -26   3   9      170.87      409.24    209.14 o 
 -25   3   9     1420.73     1720.64    255.61 o 
 -24   3   9    14871.84    16913.62    626.60 o 
 -23   3   9     4181.68     4389.12    329.76 o 
 -22   3   9    34080.29    34321.86   1297.28 o 
 -21   3   9     7477.00     7349.14    387.37 o 
 -20   3   9    28645.60    30833.58    931.80 o 
 -19   3   9     4330.63     3739.71    325.83 o 
 -18   3   9    25835.19    26376.75    698.64 o 
 -17   3   9     2737.83     1919.71    171.89 o 
 -16   3   9    35514.75    37716.59    929.15 o 
 -15   3   9      354.82      469.25    126.04 o 
 -14   3   9     7853.24     9033.24    323.55 o 
 -13   3   9      196.07      151.68    109.62 o 
 -12   3   9      116.09      302.80    124.55 o 
 -11   3   9     4777.08     4574.06    332.47 o 
 -10   3   9     6142.46     6088.05    276.64 o 
  -9   3   9    12503.97    10618.69    423.93 o 
  -8   3   9    34267.00    36315.03   1153.83 o 
  -7   3   9    17260.92    17579.01    645.31 o 
  -6   3   9    23418.13    29471.73    969.16 o 
  -5   3   9     8156.78     8092.41    397.71 o 
  -4   3   9    37506.81    41873.58   1299.33 o 
  -3   3   9     5801.66     6071.71    519.82 o 
  -2   3   9    38040.33    34806.32   1111.67 o 
  -1   3   9     7539.42     4416.92    439.77 o 
   0   3   9    22764.04    20152.45    714.09 o 
   1   3   9      777.58     1199.76    195.05 o 
   2   3   9    49113.25    62072.24   1412.10 o 
   3   3   9      326.38      331.19    169.32 o 
   4   3   9    10696.92    12327.16    387.63 o 
   5   3   9      922.66     1065.69    149.46 o 
   6   3   9    12359.60    21215.37    575.53 o 
   7   3   9    15235.81    15524.96    539.02 o 
   8   3   9    41347.58    44341.91   1201.43 o 
   9   3   9    19606.66    18290.78    601.93 o 
  10   3   9    29970.29    33423.78    960.44 o 
  11   3   9    12773.28    11223.12    724.49 o 
  12   3   9    37663.75    36170.75   1204.05 o 
  13   3   9     9235.58     8214.28    394.30 o 
  14   3   9    26969.28    31784.77    943.77 o 
  15   3   9     7160.73     5719.36    349.69 o 
  16   3   9    38598.73    35373.59   1042.70 o 
  17   3   9     2986.05     2361.48    324.55 o 
  18   3   9    23162.65    22871.95   1003.16 o 
  19   3   9     4084.80     3452.08    383.38 o 
  20   3   9     3034.71     2403.41    364.34 o 
  21   3   9        2.67       -6.15    251.34 o 
  22   3   9       92.52       -9.01    268.19 o 
  23   3   9     2046.11     1359.63    331.47 o 
  24   3   9     3916.35     4176.32    460.53 o 
  25   3   9     2841.03     2357.98    395.88 o 
  26   3   9     6918.37     7577.89    588.63 o 
  27   3   9     3664.71     3346.26    463.26 o 
  28   3   9     8442.92     8217.82    807.73 o 
  29   3   9     3629.50     3203.18    614.57 o 
  30   3   9     5514.13     6100.57   1801.33 o 
  31   3   9     2409.89     2120.82    646.47 o 
  32   3   9     5433.95     6169.78    801.07 o 
  33   3   9     1622.77      539.83    950.88 o 
 -39   4   9      185.56       87.46    355.38 o 
 -38   4   9      499.67      789.79    369.22 o 
 -37   4   9       77.11      232.02    336.52 o 
 -36   4   9      763.94     1146.55    584.83 o 
 -35   4   9      149.62       32.42    297.89 o 
 -34   4   9     4780.48     4439.93    671.04 o 
 -33   4   9      388.25      379.58    378.01 o 
 -32   4   9     9725.77    10631.98    584.79 o 
 -31   4   9      667.38      612.07    261.80 o 
 -30   4   9    15456.59    16075.30    684.30 o 
 -29   4   9     1514.19     1472.87    283.77 o 
 -28   4   9    19638.23    19888.10    745.65 o 
 -27   4   9     1266.39      809.78    251.09 o 
 -26   4   9    16025.08    18302.83    698.26 o 
 -25   4   9      901.70      731.16    234.84 o 
 -24   4   9    10177.73    10901.21    698.47 o 
 -23   4   9      390.21      474.73    204.17 o 
 -22   4   9     3432.15     3371.44    310.24 o 
 -21   4   9       10.61     -107.00    166.69 o 
 -20   4   9     1268.51     2003.23    246.00 o 
 -19   4   9      888.29      486.02    182.72 o 
 -18   4   9    10941.31    10836.05    642.36 o 
 -17   4   9     2802.16     2175.69    194.71 o 
 -16   4   9    30378.19    36151.92    914.26 o 
 -15   4   9     7082.71     8206.30    363.55 o 
 -14   4   9    59203.32    64807.73   1678.24 o 
 -13   4   9     9654.08     8172.31    359.02 o 
 -12   4   9    68934.35    71705.59   1832.52 o 
 -11   4   9     4508.04     4539.37    682.60 o 
 -10   4   9    34002.98    34138.79    977.49 o 
  -9   4   9     4104.21     2580.77    251.22 o 
  -8   4   9    25744.74    24312.44    706.68 o 
  -7   4   9      264.45      276.17    121.81 o 
  -6   4   9     8453.58     9925.72    370.14 o 
  -5   4   9        8.67       31.50    111.73 o 
  -4   4   9      536.39     1276.69    218.57 o 
  -3   4   9     2189.28     2237.01    251.79 o 
  -2   4   9     1668.35     2752.00    262.31 o 
  -1   4   9     4706.22     3402.47    284.92 o 
   0   4   9    27757.89    23663.50    831.10 o 
   1   4   9     8373.59     8580.93    422.40 o 
   2   4   9    31102.22    42007.45   1836.06 o 
   3   4   9    14723.60    13544.67    492.16 o 
   4   4   9    84629.63    95463.00   2131.94 o 
   5   4   9    12704.64    11766.45    583.89 o 
   6   4   9    87158.40    92139.86   2067.55 o 
   7   4   9    14640.62    12980.62    422.74 o 
   8   4   9    15818.96    19038.01    632.83 o 
   9   4   9     1761.06     1542.95    215.24 o 
  10   4   9     2777.96     3715.31    289.04 o 
  11   4   9       81.59      293.67    170.91 o 
  12   4   9      389.50      582.47    187.08 o 
  13   4   9      420.59      171.73    153.92 o 
  14   4   9     2959.35     4082.25    424.88 o 
  15   4   9      620.58      281.32    242.35 o 
  16   4   9    23401.73    22387.73    894.74 o 
  17   4   9     7707.97     7475.65    508.44 o 
  18   4   9     8691.95     9258.76    578.68 o 
  19   4   9     4203.12     3941.46    418.36 o 
  20   4   9    12532.64    13350.27    713.01 o 
  21   4   9      884.20      848.99    340.65 o 
  22   4   9    19758.91    20172.85    898.40 o 
  23   4   9     6845.24     6314.74    528.96 o 
  24   4   9    16148.67    16084.55    807.58 o 
  25   4   9     3596.12     3151.04    476.42 o 
  26   4   9     3794.50     4451.68    499.58 o 
  27   4   9      532.34      333.49    472.12 o 
  28   4   9       14.32      195.29    338.03 o 
  29   4   9       35.02      229.09    428.03 o 
  30   4   9      220.00     -178.88    421.62 o 
  31   4   9      174.15      267.31    561.74 o 
  32   4   9      553.58      623.57    577.43 o 
 -37   5   9      429.18      359.24    351.64 o 
 -36   5   9     6352.54     7014.94    645.93 o 
 -35   5   9      409.78      262.14    328.93 o 
 -34   5   9     4367.45     4369.86    512.36 o 
 -33   5   9      372.68      159.88    270.18 o 
 -32   5   9      461.23      359.19    270.77 o 
 -31   5   9      397.31       -2.82    239.45 o 
 -30   5   9      113.74      -86.83    234.67 o 
 -29   5   9      249.67      282.84    250.73 o 
 -28   5   9     1739.29     1486.31    293.39 o 
 -27   5   9        5.99     -210.17    210.17 o 
 -26   5   9     5925.00     5679.46    423.12 o 
 -25   5   9      181.01      223.93    215.04 o 
 -24   5   9    10556.90    11173.09    551.71 o 
 -23   5   9      744.01      196.72    213.54 o 
 -22   5   9    17759.89    19056.75    702.30 o 
 -21   5   9     1845.88     1589.95    285.37 o 
 -20   5   9    24671.55    25900.16    848.40 o 
 -19   5   9     2727.73     2742.27    285.99 o 
 -18   5   9    12974.98    12944.34    596.51 o 
 -17   5   9     5454.67     4857.50    386.73 o 
 -16   5   9     5709.86     5910.56    411.29 o 
 -15   5   9     7214.99     6120.95    335.37 o 
 -14   5   9     4457.21     5715.38    324.01 o 
 -13   5   9     5458.92     5140.65    302.37 o 
 -12   5   9     1370.40     1941.11    213.78 o 
 -11   5   9      440.59      638.22    161.68 o 
 -10   5   9    12176.67    13581.89    489.42 o 
  -9   5   9      120.30      220.78    121.69 o 
  -8   5   9    15306.61    17796.33    584.01 o 
  -7   5   9       41.23     -134.38    134.38 o 
  -6   5   9    34094.23    34828.17    978.81 o 
  -5   5   9     1926.38     1182.66    227.27 o 
  -4   5   9    49818.04    56682.27   1752.29 o 
  -3   5   9     6595.29     6129.33    385.98 o 
  -2   5   9    29858.60    32008.07   1082.13 o 
  -1   5   9     9817.33     7120.54    414.16 o 
   0   5   9     7320.00     8163.54    445.78 o 
   1   5   9     1434.12     1970.73    256.89 o 
   2   5   9    14175.00    15230.74    625.24 o 
   3   5   9    11677.93    10587.50    594.51 o 
   4   5   9     3258.61     4562.80    307.45 o 
   5   5   9     5176.53     6320.30    349.84 o 
   6   5   9     6480.49     7825.22    338.96 o 
   7   5   9      241.79      274.61    147.89 o 
   8   5   9    18434.18    21221.71    707.43 o 
   9   5   9     3073.72     2935.16    269.54 o 
  10   5   9    18683.88    21343.54    716.32 o 
  11   5   9     4504.23     3607.98    394.36 o 
  12   5   9    27972.21    28973.71    908.23 o 
  13   5   9     6189.72     5064.09    574.23 o 
  14   5   9    13982.85    16664.47   2529.40 o 
  15   5   9     6290.49     4794.28    814.92 o 
  16   5   9    15893.93    15966.41    740.66 o 
  17   5   9     3495.96     2577.24    361.46 o 
  18   5   9    14687.46    16163.93    764.86 o 
  19   5   9     9617.50     9327.98    830.21 o 
  20   5   9     2880.90     3357.28    512.01 o 
  21   5   9     2657.34     2789.19    412.88 o 
  22   5   9       88.90      211.70    303.67 o 
  23   5   9        7.05       47.62    304.09 o 
  24   5   9     2845.68     3529.63    464.00 o 
  25   5   9     1137.35     1403.45    373.14 o 
  26   5   9    13386.21    13509.32    814.14 o 
  27   5   9     2719.37     2644.99    442.99 o 
  28   5   9    12070.26    12805.58    809.89 o 
  29   5   9     2645.03     3109.25    489.12 o 
  30   5   9     5452.64     5472.39    604.75 o 
 -35   6   9      690.55      779.29    393.97 o 
 -34   6   9     6553.12     7086.61   1176.22 o 
 -33   6   9       40.42     -155.60    323.18 o 
 -32   6   9    10211.77    11453.30    846.47 o 
 -31   6   9      811.82      789.56    305.74 o 
 -30   6   9    11655.35    13989.96    702.05 o 
 -29   6   9      739.80      854.32    450.24 o 
 -28   6   9     9367.52     9573.01    709.34 o 
 -27   6   9      474.94      506.71    270.96 o 
 -26   6   9     7557.74     7951.18    705.72 o 
 -25   6   9     2990.84     2720.10    346.45 o 
 -24   6   9     1883.20     1498.54    284.82 o 
 -23   6   9     3627.92     3060.07    333.83 o 
 -22   6   9      122.54      216.95    259.88 o 
 -21   6   9     3146.53     2947.81    376.27 o 
 -20   6   9     2029.79     2104.86    342.69 o 
 -19   6   9     4256.49     4730.95    841.41 o 
 -18   6   9     7817.33     9407.57    576.77 o 
 -17   6   9      754.32      756.33    264.04 o 
 -16   6   9    19442.54    21752.03   1120.37 o 
 -15   6   9      483.54      687.89    239.77 o 
 -14   6   9    23135.16    23614.04    761.70 o 
 -13   6   9       13.43      335.13    208.17 o 
 -12   6   9    17219.18    19276.06    655.11 o 
 -11   6   9     1319.03     1285.93    208.35 o 
 -10   6   9     6599.95     7412.53    379.64 o 
  -9   6   9     8931.26     7900.86    445.41 o 
  -8   6   9      186.75      337.52    164.75 o 
  -7   6   9     5229.56     5845.10    628.71 o 
  -6   6   9      238.64      316.41    168.36 o 
  -5   6   9     6982.02     7035.96    446.83 o 
  -4   6   9     2035.20     2760.29    352.41 o 
  -3   6   9     4134.75     5091.01    821.24 o 
  -2   6   9    12380.83    14008.42    623.12 o 
  -1   6   9     2576.09     3556.95    339.52 o 
   0   6   9    15576.70    16455.55    739.98 o 
   1   6   9      275.61     1009.28    234.17 o 
   2   6   9    19225.05    20406.81    792.82 o 
   3   6   9     1636.11     1584.58    298.04 o 
   4   6   9    25558.79    30202.54    922.71 o 
   5   6   9     5864.13     5084.96   1025.45 o 
   6   6   9    12559.57    13810.75    668.16 o 
   7   6   9     7324.12     6685.66    482.34 o 
   8   6   9     4037.29     5619.50    448.17 o 
   9   6   9     7965.13     7598.78    511.03 o 
  10   6   9     1210.13     1389.53    246.69 o 
  11   6   9     6654.24     6009.81    698.51 o 
  12   6   9      345.37      405.72    249.12 o 
  13   6   9     2709.20     2878.86    368.37 o 
  14   6   9     2457.30     2972.55    700.32 o 
  15   6   9     4240.27     5215.47    834.76 o 
  16   6   9     6845.49     7365.93    610.11 o 
  17   6   9      318.12      687.16    285.23 o 
  18   6   9     8975.62     9781.36    635.62 o 
  19   6   9      727.45      236.46    283.29 o 
  20   6   9     6653.56     7029.32    573.05 o 
  21   6   9     1214.66     1203.18    410.23 o 
  22   6   9     6804.48     7207.59    599.52 o 
  23   6   9     3191.68     1825.19    389.21 o 
  24   6   9     6536.71     6948.65    609.07 o 
  25   6   9     3616.95     2683.22    454.34 o 
  26   6   9      917.27     1174.60    395.41 o 
  27   6   9     2931.14     2344.65    453.99 o 
  28   6   9      540.87      218.15    666.84 o 
 -32   7   9      150.08     -206.97    362.26 o 
 -31   7   9     2267.24     2008.10    455.54 o 
 -30   7   9      610.55     1063.17    410.76 o 
 -29   7   9     6964.34     5998.14    773.98 o 
 -28   7   9      766.78     1598.70    520.78 o 
 -27   7   9     4031.40     3921.33    633.52 o 
 -26   7   9     1386.98     1514.12    480.77 o 
 -25   7   9      841.61      586.04    423.66 o 
 -24   7   9     4319.94     5570.96    696.40 o 
 -23   7   9      120.18     -161.28    349.26 o 
 -22   7   9     8821.16     9268.26   1321.19 o 
 -21   7   9       59.96      133.11    348.14 o 
 -20   7   9     4644.77     5947.86   1704.05 o 
 -19   7   9     1072.86      223.05    343.11 o 
 -18   7   9     1425.04     1034.94    414.09 o 
 -17   7   9     4742.60     3419.08    527.91 o 
 -16   7   9      309.30     1001.75    853.59 o 
 -15   7   9    11724.58    11563.20   1104.65 o 
 -14   7   9      855.89     1721.14    434.30 o 
 -13   7   9     9715.20     9613.02    751.07 o 
 -12   7   9     1781.02     1675.05    307.41 o 
 -11   7   9     2886.78     2999.62    359.22 o 
 -10   7   9     2173.82     2481.84    617.75 o 
  -9   7   9     3467.96     3246.99    869.29 o 
  -8   7   9    12366.37    13898.44    916.30 o 
  -7   7   9     2052.75     3121.66    436.95 o 
  -6   7   9    22327.35    20976.36    852.58 o 
  -5   7   9      139.17      406.72    238.71 o 
  -4   7   9     7530.41     8179.22    520.42 o 
  -3   7   9     2000.51     1673.45    367.44 o 
  -2   7   9     3663.32     4106.73    707.60 o 
  -1   7   9     8712.11     6960.63    557.74 o 
   0   7   9     1826.91     2820.79    341.75 o 
   1   7   9    10609.90    10689.24    568.05 o 
   2   7   9      170.84      952.00    352.31 o 
   3   7   9    15939.47    14790.02    871.88 o 
   4   7   9       13.80     1174.91    447.06 o 
   5   7   9    14638.70    15328.34    735.38 o 
   6   7   9     1534.22     1624.88    327.60 o 
   7   7   9     8178.32     8341.07    564.31 o 
   8   7   9     5111.59     5636.49    484.21 o 
   9   7   9     1625.50     3094.30    392.33 o 
  10   7   9     4831.23     5064.90    603.58 o 
  11   7   9      370.35      454.35    322.65 o 
  12   7   9     2661.88     2749.32    643.33 o 
  13   7   9      850.34      491.89    359.40 o 
  14   7   9     1030.66     1466.74    646.47 o 
  15   7   9     5118.22     3600.68    677.85 o 
  16   7   9      198.67      557.23    393.04 o 
  17   7   9     4390.06     4073.07    612.41 o 
  18   7   9       15.59     -117.86    355.48 o 
  19   7   9     5031.28     5152.18   1179.97 o 
  20   7   9      166.87      566.70    403.89 o 
  21   7   9     4938.38     6093.29    748.11 o 
  22   7   9      369.01     -102.67    405.71 o 
  23   7   9     2638.02     2165.56    576.75 o 
  24   7   9     1234.95     1165.48    495.58 o 
  25   7   9      343.96      987.24    503.09 o 
 -29   8   9       27.44     -394.72    411.69 o 
 -28   8   9      126.79        0.74    426.12 o 
 -27   8   9      496.35      425.57    451.06 o 
 -26   8   9       41.77      151.71    425.37 o 
 -25   8   9     3205.89     2044.12    549.84 o 
 -24   8   9      170.81      304.52    422.09 o 
 -23   8   9     5881.05     4443.44    662.88 o 
 -22   8   9     1430.15     1691.97    500.03 o 
 -21   8   9     5726.35     5134.13    685.42 o 
 -20   8   9     1729.38     2312.34    530.23 o 
 -19   8   9     9204.28     9636.04    842.94 o 
 -18   8   9     2634.44     3615.89   1092.10 o 
 -17   8   9     8697.82     8964.39    820.68 o 
 -16   8   9     2571.39     3259.96    979.12 o 
 -15   8   9     1120.64     1023.06    520.94 o 
 -14   8   9     1265.56      841.04    372.80 o 
 -13   8   9        1.82       48.23    331.73 o 
 -12   8   9      250.43      511.86    352.64 o 
 -11   8   9     1734.42     1796.40    422.43 o 
 -10   8   9      495.68      450.40    245.39 o 
  -9   8   9     9436.64     8794.98    731.21 o 
  -8   8   9     3028.67     3372.60    395.86 o 
  -7   8   9    11298.67    12284.06    780.85 o 
  -6   8   9     2398.08     3278.06    554.35 o 
  -5   8   9    11204.87    12095.12    653.46 o 
  -4   8   9     2002.52     2400.40    362.11 o 
  -3   8   9    11145.97    12903.74    863.81 o 
  -2   8   9     8834.61     9484.77    591.93 o 
  -1   8   9     6195.99     5931.38    627.42 o 
   0   8   9     8452.10     9300.96    756.61 o 
   1   8   9     1040.31     1074.06    405.63 o 
   2   8   9     1422.77     1744.73    498.98 o 
   3   8   9        8.77     -221.71    248.64 o 
   4   8   9       68.82     -193.36    263.04 o 
   5   8   9     2043.18     1366.76    384.99 o 
   6   8   9       27.62      -23.26    247.46 o 
   7   8   9     5623.35     4467.96    566.80 o 
   8   8   9      450.73      501.68    377.00 o 
   9   8   9     4759.92     4093.31    740.62 o 
  10   8   9      545.89      879.21    407.65 o 
  11   8   9     5242.40     4903.12    640.37 o 
  12   8   9     1981.90     2548.48   1045.03 o 
  13   8   9     5253.52     5651.21    695.19 o 
  14   8   9     4006.35     4071.70    636.13 o 
  15   8   9     3533.47     3373.10    587.43 o 
  16   8   9     2126.84     1938.98    512.01 o 
  17   8   9     1176.20     1376.30    490.03 o 
  18   8   9      623.89      966.18    680.99 o 
  19   8   9      252.96      700.46    439.10 o 
  20   8   9      239.06       40.32    392.60 o 
  21   8   9       86.93     -173.27    415.41 o 
  22   8   9        1.00       -7.81    432.49 o 
 -24   9   9        4.41     -103.77    420.72 o 
 -23   9   9      342.23     -202.82    417.21 o 
 -22   9   9      221.27      235.32    426.69 o 
 -21   9   9       52.35     -129.97    409.07 o 
 -20   9   9     1216.76     1272.91    859.87 o 
 -19   9   9      135.88     -376.59    376.59 o 
 -18   9   9     2891.55     2708.46    659.02 o 
 -17   9   9     2272.48     1752.09    486.07 o 
 -16   9   9     2550.08     2777.15    577.02 o 
 -15   9   9     6011.29     5504.43    716.35 o 
 -14   9   9     1638.56     2227.89    552.42 o 
 -13   9   9     5870.52     6300.10    728.84 o 
 -12   9   9      327.99      148.31    394.32 o 
 -11   9   9     4616.28     4323.03    624.56 o 
 -10   9   9       36.12      144.82    363.60 o 
  -9   9   9     3279.65     2984.97    510.19 o 
  -8   9   9       30.72      442.09    294.53 o 
  -7   9   9     1281.77      965.46    323.03 o 
  -6   9   9      212.95      160.13    278.81 o 
  -5   9   9      399.33      294.52    268.87 o 
  -4   9   9      338.06      384.59    376.94 o 
  -3   9   9       90.68      155.85    338.63 o 
  -2   9   9      857.99      906.61    891.25 o 
  -1   9   9     2570.67     2672.08    508.94 o 
   0   9   9     1972.71     1879.79    524.08 o 
   1   9   9     6843.70     7232.98    737.48 o 
   2   9   9     2990.62     2379.27    928.91 o 
   3   9   9     9136.07     9409.40    665.55 o 
   4   9   9     2694.80     3222.17    465.08 o 
   5   9   9     8651.62     9818.85    713.65 o 
   6   9   9     1403.35     2102.41    508.15 o 
   7   9   9     8882.19     8178.03    805.51 o 
   8   9   9      501.02      736.29    427.43 o 
   9   9   9     5059.34     4507.80    645.05 o 
  10   9   9       25.74     -363.84    363.84 o 
  11   9   9     1242.82      694.59    399.13 o 
  12   9   9       73.80       37.83    395.71 o 
  13   9   9        0.90     -359.40    359.40 o 
  14   9   9      529.41      823.58    448.18 o 
  15   9   9      558.19     1201.89    508.39 o 
  16   9   9     1194.55      667.82    568.02 o 
  17   9   9     1820.70     1202.06    498.09 o 
 -17  10   9     4522.62     3804.10    781.42 o 
 -16  10   9      839.19     1600.49    680.99 o 
 -15  10   9     1573.08      905.85    489.19 o 
 -14  10   9     2231.68     2365.71    565.53 o 
 -13  10   9       68.24      -25.99    376.53 o 
 -12  10   9     2969.42     3118.20    585.92 o 
 -11  10   9      329.14     -408.56    414.24 o 
 -10  10   9     2989.21     2851.40    560.12 o 
  -9  10   9     2319.04     2149.74    518.30 o 
  -8  10   9     1930.95     2052.39    746.89 o 
  -7  10   9     5134.73     6471.00   1092.10 o 
  -6  10   9     2361.89     2669.28    545.67 o 
  -5  10   9     4974.13     4447.75    682.58 o 
  -4  10   9     1447.30     1143.69    479.31 o 
  -3  10   9     4493.75     5672.69   1132.89 o 
  -2  10   9      185.35      192.92    414.80 o 
  -1  10   9     5944.98     6144.99    732.25 o 
   0  10   9       10.35      861.52    461.86 o 
   1  10   9     5304.18     5016.49    687.52 o 
   2  10   9      303.26      873.21    454.35 o 
   3  10   9     2046.72     1630.24    419.57 o 
   4  10   9     2246.02     2154.63    712.37 o 
   5  10   9       41.96      512.68    415.97 o 
   6  10   9     4073.77     4465.75    691.96 o 
   7  10   9      451.02      926.78    468.18 o 
   8  10   9     3675.12     3751.97    647.78 o 
   9  10   9     1033.06      904.74    473.32 o 
  10  10   9     2386.84     2232.84    559.15 o 
 -41   0  10     3595.89     3721.92    916.36 o 
 -40   0  10     3163.93     2416.42    740.62 o 
 -39   0  10     9503.61    10418.87   1249.01 o 
 -38   0  10     5543.92     6012.82    972.85 o 
 -37   0  10    19500.36    18703.75   1569.11 o 
 -36   0  10     6747.04     5724.10    910.08 o 
 -35   0  10    10277.62     9697.08   1110.93 o 
 -34   0  10     1688.23     1487.51    583.71 o 
 -33   0  10     1459.33     1060.72    533.50 o 
 -32   0  10      439.69      159.42    310.57 o 
 -31   0  10     2928.62     4051.60    501.27 o 
 -30   0  10      315.89      216.61    268.40 o 
 -29   0  10       14.71     -225.96    225.96 o 
 -28   0  10      865.58      315.54    242.31 o 
 -27   0  10     9309.83     7506.61    834.76 o 
 -26   0  10     6528.52     2932.80   1343.16 o 
 -25   0  10    28438.22    23479.29   2846.36 o 
 -24   0  10    10819.42    11590.42    629.06 o 
 -23   0  10    35966.68    36772.93   1190.61 o 
 -22   0  10    11449.21    11399.14    612.73 o 
 -21   0  10    39107.11    38684.76   1228.21 o 
 -20   0  10    18640.12    18150.47    885.92 o 
 -19   0  10    51145.96    54898.51   1647.56 o 
 -18   0  10    10845.99    12197.84    501.27 o 
 -17   0  10    47479.05    49089.98   1480.83 o 
 -16   0  10     4914.29     3991.11    271.76 o 
 -15   0  10     1422.76     1609.15    192.84 o 
 -14   0  10     3439.11     2501.99    338.93 o 
 -13   0  10    45398.35    40316.20   1225.79 o 
 -12   0  10     8995.81     9319.17    456.81 o 
 -11   0  10    24651.93    35722.96   1092.29 o 
 -10   0  10    15680.70    14656.32    530.66 o 
  -9   0  10    95427.84    73092.34   2083.55 o 
  -8   0  10    20395.49    14949.99    680.37 o 
  -7   0  10    81796.57    91321.92   5815.11 o 
  -6   0  10    20234.27    14161.03   1004.23 o 
  -5   0  10    58519.43    50175.65   3941.60 o 
  -4   0  10    14672.50    13199.95    630.02 o 
  -3   0  10    61578.32    71007.66   2520.27 o 
  -2   0  10     6161.00     4290.50    577.43 o 
  -1   0  10    29914.04    27627.90   1361.98 o 
   0   0  10     4553.62     2807.23    259.37 o 
   1   0  10    32151.21    25312.92   2880.88 o 
   2   0  10     1206.80     1039.05    197.55 o 
   3   0  10    14817.88     9467.50    478.95 o 
   4   0  10     8689.15     6512.94    417.38 o 
   6   0  10    14455.17    13029.86    922.63 o 
   7   0  10    70586.04    68072.64   2435.31 o 
   8   0  10     7443.44     5878.93    932.05 o 
   9   0  10    37489.71    38294.88   1474.82 o 
  10   0  10     5277.49     4840.49    498.98 o 
  11   0  10    52313.77    54364.50   2025.82 o 
  12   0  10     5935.54     4935.90    473.87 o 
  13   0  10    27368.33    27815.56   1169.43 o 
  14   0  10     1872.93     2458.60    342.22 o 
  15   0  10    25386.99    26518.88   1152.99 o 
  16   0  10     3257.90     2447.23    398.55 o 
  17   0  10    13826.42    18534.61    909.69 o 
  18   0  10      931.27      918.42    310.65 o 
  19   0  10     4029.61     5843.54    517.19 o 
  20   0  10      177.34     -133.04    270.44 o 
  21   0  10      435.22      714.19    445.63 o 
  22   0  10        2.38      407.97    502.11 o 
  23   0  10     1594.61     1474.96    640.20 o 
  24   0  10      759.32     1211.35    583.71 o 
  25   0  10     9259.42     9376.98   1123.48 o 
  26   0  10     1327.92     1010.50    627.64 o 
  27   0  10    11626.53    12389.67   1336.88 o 
  28   0  10     1115.28      539.77    615.09 o 
  29   0  10    14817.83    14303.98   1474.96 o 
  30   0  10     1284.61     1456.13    740.62 o 
  31   0  10    11224.62    13393.89   1500.07 o 
  32   0  10      451.55      301.27    659.02 o 
  33   0  10     2682.42     5046.25   1104.65 o 
  34   0  10      162.77      119.25    715.51 o 
 -41   1  10     1900.01     1707.06    525.56 o 
 -40   1  10      142.01      578.67    403.57 o 
 -39   1  10      643.71      673.33    421.34 o 
 -38   1  10      173.82       50.89    367.64 o 
 -37   1  10      543.08      739.25    405.63 o 
 -36   1  10      139.28      310.84    350.27 o 
 -35   1  10     1239.01     1135.13    336.65 o 
 -34   1  10     1172.61     1336.96    440.83 o 
 -33   1  10     6288.80     7255.50    543.05 o 
 -32   1  10     8102.49     8021.82    757.31 o 
 -31   1  10    21862.21    23596.78    953.66 o 
 -30   1  10     7807.59     7498.90    524.03 o 
 -29   1  10    19912.08    19263.60    912.48 o 
 -28   1  10     5755.23     4665.75    339.72 o 
 -27   1  10    13771.66    14838.79    567.51 o 
 -26   1  10     2839.76     2531.16    229.40 o 
 -25   1  10     4519.00     5266.19    440.06 o 
 -24   1  10      284.40      287.03    148.50 o 
 -23   1  10      428.03      115.35    143.09 o 
 -22   1  10       94.05      112.16    120.16 o 
 -21   1  10       96.36      101.34    114.55 o 
 -20   1  10      226.02      348.78    117.77 o 
 -19   1  10       91.61       -2.57    100.27 o 
 -18   1  10     5944.02     5383.99    370.18 o 
 -17   1  10    51100.25    46229.83   1382.77 o 
 -16   1  10    27827.23    28015.89    713.16 o 
 -15   1  10   124983.51   144018.86   2840.61 o 
 -14   1  10    24071.34    23680.35    560.29 o 
 -13   1  10    71286.13    67688.52   1385.28 o 
 -12   1  10     8445.26     7186.63    269.66 o 
 -11   1  10    17423.48    20850.40    541.40 o 
 -10   1  10     3174.62     2113.29    137.97 o 
  -9   1  10    14944.65    15357.16    492.85 o 
  -8   1  10      991.42      818.43    143.54 o 
  -7   1  10     6772.51     6216.24    287.66 o 
  -6   1  10       84.31      268.22    153.37 o 
  -5   1  10    10040.32    11618.16    717.61 o 
  -4   1  10      288.60      131.20    151.57 o 
  -3   1  10     2254.50     2327.75    251.30 o 
  -2   1  10      107.14     -130.01    135.59 o 
  -1   1  10     2121.83      839.13    274.71 o 
   0   1  10     4925.39     3059.92    307.01 o 
   1   1  10    50736.81    53665.77   2400.73 o 
   2   1  10    18289.93    17402.50    773.66 o 
   3   1  10   113336.31   128897.37   3371.41 o 
   4   1  10    14453.80    11790.29    653.17 o 
   5   1  10    40287.32    38974.92   1038.34 o 
   6   1  10     3217.06     2056.51    187.39 o 
   7   1  10    30404.44    33694.19    929.00 o 
   8   1  10     4758.89     3932.92    304.39 o 
   9   1  10    36088.41    33869.04   1186.79 o 
  10   1  10      737.84      638.94    159.62 o 
  11   1  10     1200.52     1408.16    194.19 o 
  12   1  10        5.29      284.58    157.03 o 
  13   1  10       26.13      418.34    234.63 o 
  14   1  10     1056.97     1262.30    200.33 o 
  15   1  10     9458.40     9350.56    431.22 o 
  16   1  10     2349.37     1035.53    215.37 o 
  17   1  10    18023.63    16574.42    600.30 o 
  18   1  10     4593.95     3628.77    302.65 o 
  19   1  10    39671.00    39849.01   1160.61 o 
  20   1  10     4758.88     3792.43    389.65 o 
  21   1  10    30530.66    30495.67   1124.06 o 
  22   1  10     2882.60     2303.07    423.32 o 
  23   1  10    20701.30    25460.88   1016.07 o 
  24   1  10     1640.86     2258.14    491.67 o 
  25   1  10    15998.31    16916.28   1071.74 o 
  26   1  10      492.66      538.95    405.71 o 
  27   1  10     5813.76     5493.97    680.37 o 
  28   1  10        0.67     -356.75    356.75 o 
  29   1  10       11.91     -132.48    410.51 o 
  30   1  10      182.71     -341.49    397.53 o 
  31   1  10     1562.18     1403.63    534.67 o 
  32   1  10      536.72     1320.46    702.96 o 
  33   1  10     3720.10     5083.11   1691.50 o 
  34   1  10      461.44      696.37    539.49 o 
 -41   2  10     2506.11     1870.49    496.83 o 
 -40   2  10     2441.73     2970.78    734.34 o 
 -39   2  10     6213.91     4828.35   1045.03 o 
 -38   2  10     3240.67     2458.64    433.09 o 
 -37   2  10     8494.04     7887.08    624.39 o 
 -36   2  10     1350.25     1149.29    345.62 o 
 -35   2  10     2791.49     2637.65    453.80 o 
 -34   2  10        9.09      146.07    481.20 o 
 -33   2  10     1117.60      681.15    536.23 o 
 -32   2  10       14.73      173.63    265.24 o 
 -31   2  10     2502.87     3445.81    410.38 o 
 -30   2  10       18.09      190.27    251.16 o 
 -29   2  10        3.84     -187.68    228.06 o 
 -28   2  10     2037.62     2006.24    275.04 o 
 -27   2  10     4350.00     4397.54    339.77 o 
 -26   2  10     5657.62     5324.31    354.64 o 
 -25   2  10     9463.86     8122.73    423.19 o 
 -24   2  10     5474.62     5097.96    390.45 o 
 -23   2  10    13212.79    13625.49    511.37 o 
 -22   2  10     5237.15     4315.45    292.84 o 
 -21   2  10    19519.85    19088.96    560.85 o 
 -20   2  10     3689.73     3452.49    197.83 o 
 -19   2  10    27189.38    29443.56    691.11 o 
 -18   2  10     2767.92     2425.87    169.28 o 
 -17   2  10    40394.29    41419.74    907.82 o 
 -16   2  10     4434.73     3887.67    196.06 o 
 -15   2  10    19995.34    19892.84    495.01 o 
 -14   2  10        7.10      116.96     99.30 o 
 -13   2  10      462.92     1011.92    133.33 o 
 -12   2  10     5545.51     6136.20    348.13 o 
 -11   2  10     3341.59     3446.98    209.27 o 
 -10   2  10    13318.69    12310.78   1041.89 o 
  -9   2  10    21658.31    23279.13    989.73 o 
  -8   2  10    10698.91    11387.27    595.75 o 
  -7   2  10    19081.96    21989.02    761.33 o 
  -6   2  10    13607.64    10939.24    466.69 o 
  -5   2  10    33115.87    30581.28    989.18 o 
  -4   2  10    19409.00    16807.15   1078.72 o 
  -3   2  10   117106.58   115870.32   4587.24 o 
  -2   2  10    14250.06    10593.07    458.86 o 
  -1   2  10    70635.41    74705.24   2477.22 o 
   0   2  10     1531.90     1223.00    203.94 o 
   1   2  10    25241.49    28044.31    799.34 o 
   2   2  10       10.85       82.67    101.88 o 
   3   2  10       50.38       37.09    112.29 o 
   4   2  10     4261.12     4786.80    253.95 o 
   5   2  10     2785.58     4413.47    252.86 o 
   6   2  10     2319.06     2473.25    209.26 o 
   7   2  10     2910.21     2708.23    295.33 o 
   8   2  10     4412.59     3223.00    239.78 o 
   9   2  10    16543.66    15431.23    527.58 o 
  10   2  10     5408.63     4609.99    281.11 o 
  11   2  10    38583.26    42831.02   1368.16 o 
  12   2  10     6955.56     6305.81    492.82 o 
  13   2  10    50438.39    55798.16   1491.65 o 
  14   2  10     2145.50     1608.29    224.89 o 
  15   2  10    23405.62    24609.08    782.11 o 
  16   2  10      452.67      573.98    197.34 o 
  17   2  10    14394.51    15668.81    588.01 o 
  18   2  10        1.64      513.63    251.05 o 
  19   2  10     5167.19     5973.77    460.14 o 
  20   2  10       42.56       57.92    239.79 o 
  21   2  10      294.17      417.00    266.13 o 
  22   2  10     1394.49     1191.51    350.85 o 
  23   2  10     3416.33     2929.74    400.85 o 
  24   2  10     2583.17     2610.45    646.35 o 
  25   2  10     9861.35    11990.69    697.13 o 
  26   2  10     1525.58      958.54    928.91 o 
  27   2  10     7041.10     8125.82    800.33 o 
  28   2  10      402.35      285.58    426.06 o 
  29   2  10     6673.71     6625.11    780.77 o 
  30   2  10      423.69      217.67    442.75 o 
  31   2  10     5516.36     5583.67    771.62 o 
  32   2  10       60.46       84.55    456.87 o 
  33   2  10     2233.30     1867.44    616.85 o 
 -40   3  10      584.06      606.24    372.17 o 
 -39   3  10      148.23      694.58    410.77 o 
 -38   3  10     1207.50     1995.90    414.87 o 
 -37   3  10        2.08      422.98    339.64 o 
 -36   3  10      843.08     1131.44    487.11 o 
 -35   3  10      213.38      624.14    324.60 o 
 -34   3  10     1045.67      800.99    325.86 o 
 -33   3  10      273.50      117.40    269.09 o 
 -32   3  10     1492.70     1224.31    329.80 o 
 -31   3  10      703.62      530.61    279.02 o 
 -30   3  10      642.99       45.88    308.92 o 
 -29   3  10     1902.13     1651.81    333.22 o 
 -28   3  10      273.41       21.49    197.22 o 
 -27   3  10     2239.92     2853.03    310.90 o 
 -26   3  10      814.04      541.22    215.71 o 
 -25   3  10     2988.09     2735.67    291.56 o 
 -24   3  10       23.18       65.93    185.53 o 
 -23   3  10     4139.86     3518.95    305.03 o 
 -22   3  10      722.11      762.28    254.56 o 
 -21   3  10     3174.46     3813.45    296.94 o 
 -20   3  10      648.40      742.73    163.66 o 
 -19   3  10      617.80      777.68    152.25 o 
 -18   3  10     4358.21     4690.75    249.12 o 
 -17   3  10     2206.64     2727.15    239.45 o 
 -16   3  10     7144.88     7508.31    305.51 o 
 -15   3  10     8236.55     8007.79    412.90 o 
 -14   3  10     1899.58     1391.71    152.61 o 
 -13   3  10     4478.16     3801.41    233.45 o 
 -12   3  10      549.26      544.09    131.92 o 
 -11   3  10     9463.64     9669.73    358.74 o 
 -10   3  10     7198.81     5900.18    310.70 o 
  -9   3  10    44475.75    38718.51   2516.85 o 
  -8   3  10     1223.04      914.38    186.74 o 
  -7   3  10    18244.73    26819.72    909.02 o 
  -6   3  10     1884.63     2337.12    242.26 o 
  -5   3  10     2618.16     2724.25    275.10 o 
  -4   3  10     4426.54     4788.61    350.54 o 
  -3   3  10      938.67     1462.58    214.62 o 
  -2   3  10      927.94      569.38    180.66 o 
  -1   3  10       49.91        3.34    153.02 o 
   0   3  10    10276.20    12304.22   1168.13 o 
   1   3  10    43086.20    43638.50   1150.10 o 
   2   3  10    22112.81    19575.70    537.68 o 
   3   3  10    21720.77    24159.31    632.67 o 
   4   3  10     2629.01     1966.91    170.61 o 
   5   3  10     4804.40     4867.28    241.49 o 
   6   3  10      156.18      206.42    140.04 o 
   7   3  10    17686.48    21025.18    887.81 o 
   8   3  10       72.61      205.23    157.55 o 
   9   3  10    28215.88    30371.49    890.34 o 
  10   3  10      442.14      690.88    319.79 o 
  11   3  10     4976.87     6596.37    357.80 o 
  12   3  10     1530.32     2009.66    235.51 o 
  13   3  10     5082.06     4844.11    373.47 o 
  14   3  10     2063.49     2232.12    290.80 o 
  15   3  10      818.20      631.22    304.39 o 
  16   3  10     7226.07     6597.73    387.16 o 
  17   3  10     5636.64     7385.80    506.10 o 
  18   3  10     4415.95     3585.29    586.97 o 
  19   3  10      696.03     1238.03    310.37 o 
  20   3  10      181.96       80.11    250.72 o 
  21   3  10     2664.66     3592.20    424.38 o 
  22   3  10      239.88      166.13    271.75 o 
  23   3  10     7458.33     6650.59    536.39 o 
  24   3  10        7.27     -132.24    434.83 o 
  25   3  10     3353.39     3902.99    469.41 o 
  26   3  10      890.54     1280.62    363.36 o 
  27   3  10     1041.20     1097.56    349.03 o 
  28   3  10      449.93      662.24    446.01 o 
  29   3  10     1052.19     1155.64    501.45 o 
  30   3  10      305.81      904.15    488.59 o 
  31   3  10       54.55     -384.09    441.44 o 
  32   3  10      596.69      699.97    512.24 o 
 -39   4  10      129.28     -295.91    322.78 o 
 -38   4  10        5.71      197.92    338.03 o 
 -37   4  10        5.64     -160.00    310.00 o 
 -36   4  10      327.35      557.78    331.78 o 
 -35   4  10        1.99      -94.06    313.65 o 
 -34   4  10     1013.36      347.99    319.29 o 
 -33   4  10      109.02      417.07    310.00 o 
 -32   4  10     2076.35     2292.76    335.19 o 
 -31   4  10      253.99      161.27    252.90 o 
 -30   4  10     2434.21     2617.06    345.70 o 
 -29   4  10      366.28      706.76    255.47 o 
 -28   4  10     3052.47     2918.27    339.54 o 
 -27   4  10       73.02      217.98    216.38 o 
 -26   4  10     4187.44     4178.96    423.07 o 
 -25   4  10      215.31       -5.07    200.63 o 
 -24   4  10     1763.30     1832.39    268.19 o 
 -23   4  10      356.51      228.07    225.58 o 
 -22   4  10      390.23      -20.96    178.13 o 
 -21   4  10      407.12      194.51    185.22 o 
 -20   4  10      162.90     -122.86    167.73 o 
 -19   4  10      880.01     1256.86    214.77 o 
 -18   4  10     1971.55     2609.69    262.32 o 
 -17   4  10     2177.13     2574.78    211.89 o 
 -16   4  10     4991.98     5519.85    305.64 o 
 -15   4  10      682.72     1422.41    191.63 o 
 -14   4  10     5405.49     6180.83    327.04 o 
 -13   4  10     2836.90     3496.81    241.39 o 
 -12   4  10     5794.74     6668.65    318.64 o 
 -11   4  10     2818.25     3497.86    233.34 o 
 -10   4  10     3410.43     3744.66    300.54 o 
  -9   4  10      900.56      785.98    175.75 o 
  -8   4  10     1501.67     1248.53    212.75 o 
  -7   4  10      468.42      799.32    141.62 o 
  -6   4  10     1365.92     1347.17    159.70 o 
  -5   4  10      512.89      503.71    131.30 o 
  -4   4  10      406.50      699.83    206.37 o 
  -3   4  10     9538.06     9786.70    459.60 o 
  -2   4  10       53.98     -205.72    205.72 o 
  -1   4  10     6384.21     5781.87    364.61 o 
   0   4  10     3335.22     4031.95    313.04 o 
   1   4  10     6367.88     7923.48    427.75 o 
   2   4  10     3968.01     4495.34    330.63 o 
   3   4  10     2223.73     3739.47    244.65 o 
   4   4  10     8986.29     9623.35    356.37 o 
   5   4  10      156.64      251.66    136.37 o 
   6   4  10     7619.20     7760.69    323.41 o 
   7   4  10      667.53      519.89    149.91 o 
   8   4  10     2188.23     2693.77    253.37 o 
   9   4  10      232.54      261.63    210.74 o 
  10   4  10      977.41      980.31    204.18 o 
  11   4  10     1795.21      951.30    236.33 o 
  12   4  10       76.98     -167.55    167.55 o 
  13   4  10      133.33      186.97    184.81 o 
  14   4  10     2333.94     2320.10    323.01 o 
  15   4  10      270.46       48.53    199.21 o 
  16   4  10     3171.20     3254.78    373.85 o 
  17   4  10     2094.89     2261.65    350.13 o 
  18   4  10      731.57      871.53    341.94 o 
  19   4  10      172.17      386.10    269.74 o 
  20   4  10     1445.63     1039.03    309.69 o 
  21   4  10      468.08      775.17    313.76 o 
  22   4  10     4663.91     5095.19    493.78 o 
  23   4  10       39.69      689.06    329.33 o 
  24   4  10     3080.44     2596.84    423.08 o 
  25   4  10       77.98     -281.95    281.95 o 
  26   4  10      152.52      294.60    329.23 o 
  27   4  10       14.36     -185.44    311.23 o 
  28   4  10       44.88      129.92    333.34 o 
  29   4  10       44.72     -163.39    403.21 o 
  30   4  10        1.98     -399.19    536.63 o 
  31   4  10      119.06      502.11    492.63 o 
 -37   5  10      488.62      668.62    382.20 o 
 -36   5  10      605.47      726.46    367.54 o 
 -35   5  10      594.53      470.10    333.09 o 
 -34   5  10      291.90       27.79    318.51 o 
 -33   5  10      705.86      458.40    281.60 o 
 -32   5  10       53.35       90.09    256.08 o 
 -31   5  10     1373.14     1403.43    301.07 o 
 -30   5  10      484.51      472.33    248.07 o 
 -29   5  10     1024.02      621.24    263.13 o 
 -28   5  10      983.52      967.88    523.62 o 
 -27   5  10      165.70      136.84    214.89 o 
 -26   5  10     1698.51     1443.26    305.20 o 
 -25   5  10       36.93      139.05    210.90 o 
 -24   5  10     3333.66     3697.07    404.04 o 
 -23   5  10      498.09      306.89    213.15 o 
 -22   5  10     4435.47     4796.48    368.34 o 
 -21   5  10     2296.19     2783.18    297.36 o 
 -20   5  10     3597.63     3869.04    333.90 o 
 -19   5  10     3738.68     4544.70    391.53 o 
 -18   5  10     1844.72     2059.40    291.61 o 
 -17   5  10     5767.23     6583.67    714.61 o 
 -16   5  10        2.44      376.47    208.20 o 
 -15   5  10    14174.86    13462.07    504.56 o 
 -14   5  10      370.68      356.73    165.06 o 
 -13   5  10    10101.57     9472.26    409.63 o 
 -12   5  10     3925.68     3251.49    250.60 o 
 -11   5  10     3347.24     3210.84    268.28 o 
 -10   5  10     8289.05     6997.88    390.47 o 
  -9   5  10     2433.66     2236.03    323.41 o 
  -8   5  10     7659.16     8167.26    361.44 o 
  -7   5  10     2732.67     2104.44    209.11 o 
  -6   5  10     9930.77    10146.83    406.71 o 
  -5   5  10       44.35       -2.43    189.13 o 
  -4   5  10    14234.31    12614.92    565.35 o 
  -3   5  10     1053.05     1210.06    372.50 o 
  -2   5  10     4127.35     4432.17    348.46 o 
  -1   5  10     1362.92      896.16    220.65 o 
   0   5  10     1229.64     1352.57    244.13 o 
   1   5  10     1374.94     1961.99    267.68 o 
   2   5  10     1840.48     2009.83    481.12 o 
   3   5  10    11486.07    12692.67    496.15 o 
   4   5  10       73.52      -23.31    192.06 o 
   5   5  10     9199.71     9330.81    426.05 o 
   6   5  10     2210.98     2351.38    213.80 o 
   7   5  10       43.87      222.88    152.74 o 
   8   5  10     3081.12     3910.09    308.82 o 
   9   5  10      144.91      220.09    185.83 o 
  10   5  10     6614.91     6772.15    462.02 o 
  11   5  10      109.90      129.29    198.56 o 
  12   5  10     5484.16     5362.13    364.85 o 
  13   5  10     2929.22     2994.97    453.90 o 
  14   5  10     1878.14     2046.56    321.20 o 
  15   5  10     1115.90     1555.93    575.62 o 
  16   5  10     4520.17     4214.70    563.59 o 
  17   5  10     1375.62     2036.55    348.98 o 
  18   5  10     2331.66     2681.74    394.33 o 
  19   5  10     6417.95     7487.86    562.94 o 
  20   5  10       44.78      -60.96    268.52 o 
  21   5  10     2929.82     2406.73    407.63 o 
  22   5  10       19.18      156.81    297.87 o 
  23   5  10       12.91      392.33    316.87 o 
  24   5  10     2046.64     1513.95    393.47 o 
  25   5  10      119.77      683.90    349.67 o 
  26   5  10     4390.48     4575.81    550.39 o 
  27   5  10        8.66      473.92    356.95 o 
  28   5  10     2125.94     2575.85    480.36 o 
  29   5  10      145.99       55.27    360.20 o 
  30   5  10     1634.81     1302.56    844.18 o 
 -35   6  10     1198.95     1006.13    407.86 o 
 -34   6  10     4136.80     3306.22    516.99 o 
 -33   6  10       75.89      332.68    352.00 o 
 -32   6  10     3145.80     2946.69    483.04 o 
 -31   6  10      907.51      720.55    479.61 o 
 -30   6  10     2995.67     2226.51    419.36 o 
 -29   6  10      774.90     1106.17    357.43 o 
 -28   6  10     2310.90     2256.96    414.68 o 
 -27   6  10      634.70      242.59    511.34 o 
 -26   6  10     1330.02      670.55    329.95 o 
 -25   6  10     2650.52     1754.92    488.78 o 
 -24   6  10       15.41      480.51    346.09 o 
 -23   6  10     6827.95     6134.54   1340.02 o 
 -22   6  10     3402.38     2979.49    501.27 o 
 -21   6  10    10158.08     8481.48    731.92 o 
 -20   6  10     6532.32     5741.53    616.85 o 
 -19   6  10     7042.01     6679.41    793.97 o 
 -18   6  10     6341.44     5723.36    611.98 o 
 -17   6  10      670.89      673.53    386.00 o 
 -16   6  10     9533.26     9261.78    714.87 o 
 -15   6  10       24.00     -119.56    273.02 o 
 -14   6  10    10130.51    10250.12    556.25 o 
 -13   6  10       19.37      667.72    236.13 o 
 -12   6  10     4107.67     4547.40    387.05 o 
 -11   6  10     2252.72     2391.17    305.87 o 
 -10   6  10      542.11      448.83    187.36 o 
  -9   6  10     8368.75     8104.43    593.60 o 
  -8   6  10      361.00      404.00    221.28 o 
  -7   6  10    15918.21    16334.46    699.56 o 
  -6   6  10     2797.92     2218.21    297.53 o 
  -5   6  10    16627.96    17191.32    717.18 o 
  -4   6  10     7678.89     6491.40    435.96 o 
  -3   6  10    13631.93    14002.79    631.03 o 
  -2   6  10    12275.80    10183.05    527.52 o 
  -1   6  10    13737.64    15329.57    752.40 o 
   0   6  10    16794.63    16344.40    809.35 o 
   1   6  10     9836.52    10126.51    534.45 o 
   2   6  10    14329.75    13357.24    847.92 o 
   3   6  10       29.78      320.78    193.11 o 
   4   6  10     8961.11     9978.13    471.58 o 
   5   6  10     5300.05     6580.57    480.63 o 
   6   6  10     4223.14     4169.85    411.24 o 
   7   6  10     6350.51     7132.12    503.23 o 
   8   6  10      948.82     1130.58    290.70 o 
   9   6  10    10145.11    11775.55    648.15 o 
  10   6  10      171.21      -90.22    199.66 o 
  11   6  10    13548.29    12232.79    641.38 o 
  12   6  10     1898.10     1928.80    332.39 o 
  13   6  10    13827.20    14585.34    782.84 o 
  14   6  10     4392.49     4331.09    431.54 o 
  15   6  10    12011.38    12394.76    672.98 o 
  16   6  10     6158.18     6242.16   1374.54 o 
  17   6  10     5799.00     6767.81    819.07 o 
  18   6  10     3576.37     3550.49    424.05 o 
  19   6  10      267.32      340.89    284.22 o 
  20   6  10     2529.97     2576.21    408.01 o 
  21   6  10      316.31      945.79    332.62 o 
  22   6  10     2981.28     3575.74    521.79 o 
  23   6  10     1147.85     1909.27    406.07 o 
  24   6  10     1112.45     1255.34    400.48 o 
  25   6  10     2487.10     2774.67    673.00 o 
  26   6  10        6.87      363.71    470.52 o 
  27   6  10     3890.70     4834.90    795.42 o 
 -32   7  10      951.48      210.96    426.63 o 
 -31   7  10     3055.91     1855.01    518.60 o 
 -30   7  10     2537.07     1324.03    665.30 o 
 -29   7  10     6036.53     7190.33    811.59 o 
 -28   7  10     3069.97     2862.36    593.91 o 
 -27   7  10     3506.09     2973.21    567.87 o 
 -26   7  10     2398.42     1646.32    482.56 o 
 -25   7  10      491.44       83.41    394.72 o 
 -24   7  10     3990.05     3003.67    545.89 o 
 -23   7  10      101.41      184.53    433.07 o 
 -22   7  10     6289.59     6197.38    707.78 o 
 -21   7  10      160.94      189.56    349.31 o 
 -20   7  10     1526.03     1695.33    442.49 o 
 -19   7  10     4432.89     4788.41    608.20 o 
 -18   7  10        0.29      124.61    352.38 o 
 -17   7  10     7649.27     6556.48   1217.63 o 
 -16   7  10      414.26      260.57    473.87 o 
 -15   7  10     9361.59     9979.52   1123.48 o 
 -14   7  10     1940.16     1763.71    410.07 o 
 -13   7  10    11705.13    10470.29    834.77 o 
 -12   7  10     2452.81     2008.61    541.48 o 
 -11   7  10     6845.17     5924.91    491.16 o 
 -10   7  10     4372.53     4501.02    524.22 o 
  -9   7  10     4590.88     4370.75    404.52 o 
  -8   7  10    13572.62    13503.94    661.83 o 
  -7   7  10     6764.60     7701.91    513.17 o 
  -6   7  10    16269.80    16760.97    757.87 o 
  -5   7  10     1986.41     2471.31    478.94 o 
  -4   7  10     5025.11     4946.06    423.46 o 
  -3   7  10     2021.62     2234.01    326.42 o 
  -2   7  10      397.65      270.94    221.79 o 
  -1   7  10     9179.13     9250.10    541.45 o 
   0   7  10      193.80      194.70    223.17 o 
   1   7  10    17037.32    19055.42   1082.85 o 
   2   7  10     1952.74     1495.28    398.25 o 
   3   7  10    27150.46    29658.30   1388.59 o 
   4   7  10     2554.08     2907.29    377.67 o 
   5   7  10    16670.69    18143.32    819.37 o 
   6   7  10     5108.70     4666.50    820.32 o 
   7   7  10     8617.70     9076.39    587.88 o 
   8   7  10     5603.65     5752.28    494.98 o 
   9   7  10     4278.01     4915.15    463.16 o 
  10   7  10     2565.86     2105.46    536.63 o 
  11   7  10      453.57     -100.91    414.24 o 
  12   7  10      930.82     1054.05    422.99 o 
  13   7  10     1546.83     1668.52    454.89 o 
  14   7  10      192.67     1068.44    413.52 o 
  15   7  10     6064.77     7386.48   1019.92 o 
  16   7  10        0.57      230.22    520.94 o 
  17   7  10     6630.80     6070.20   1468.68 o 
  18   7  10      219.41       -3.23    387.86 o 
  19   7  10     7703.90     7974.97    938.33 o 
  20   7  10      279.04      225.82    417.11 o 
  21   7  10     8732.99     7644.57    807.70 o 
  22   7  10      536.38      898.58    478.76 o 
  23   7  10     5290.05     5105.22    738.45 o 
  24   7  10     1863.27     1552.03    834.76 o 
  25   7  10     1426.22     1310.38    541.39 o 
 -28   8  10      130.50     -129.02    414.33 o 
 -27   8  10     1068.72      593.02    453.59 o 
 -26   8  10      425.61      379.21    442.49 o 
 -25   8  10     3089.03     2849.63    593.72 o 
 -24   8  10     1493.97      910.08    478.76 o 
 -23   8  10     4778.00     4198.74    663.95 o 
 -22   8  10     4116.06     3958.57   1079.55 o 
 -21   8  10     7898.26     7008.66    775.72 o 
 -20   8  10     4382.12     3745.51    724.93 o 
 -19   8  10    10090.48    10544.40   1223.90 o 
 -18   8  10     4254.32     2992.42    556.33 o 
 -17   8  10     6038.55     6100.69    997.95 o 
 -16   8  10     2434.23     2534.20    516.91 o 
 -15   8  10      682.14      926.51    388.16 o 
 -14   8  10      773.14     -393.96    533.50 o 
 -13   8  10      401.47      129.82    343.84 o 
 -12   8  10       38.31      340.57    330.62 o 
 -11   8  10     2938.66     3158.05    506.28 o 
 -10   8  10     2061.05     1193.94    352.42 o 
  -9   8  10     9824.00     8411.23    586.02 o 
  -8   8  10     3934.90     3826.21    414.66 o 
  -7   8  10    16205.88    18033.97   1051.41 o 
  -6   8  10     1413.04     1285.27    310.83 o 
  -5   8  10    12506.91    14982.46    724.00 o 
  -4   8  10     3208.70     3311.70    391.71 o 
  -3   8  10     6661.89     5858.81    479.08 o 
  -2   8  10     9960.55     7483.66    524.58 o 
  -1   8  10     4657.88     4675.16    611.95 o 
   0   8  10     5515.23     5661.11    625.73 o 
   1   8  10      970.40      840.90    429.94 o 
   2   8  10      899.62      250.65    690.41 o 
   3   8  10       74.96      325.03    274.08 o 
   4   8  10       79.61      116.30    301.01 o 
   5   8  10     2202.50     2257.92    388.62 o 
   6   8  10       78.03      531.89    285.82 o 
   7   8  10     5632.57     7015.71    563.96 o 
   8   8  10       81.56      698.39    375.00 o 
   9   8  10     5494.16     7307.73    729.82 o 
  10   8  10      244.08      780.97    419.93 o 
  11   8  10     5019.14     5295.03    677.46 o 
  12   8  10     1650.65     1207.89    433.24 o 
  13   8  10     5792.12     7023.41   1148.59 o 
  14   8  10     2230.09     1633.35    552.33 o 
  15   8  10     5525.87     4930.42   1063.85 o 
  16   8  10      844.70     1017.50    465.94 o 
  17   8  10     1963.01     1664.15    509.46 o 
  18   8  10      373.68      -68.70    405.35 o 
  19   8  10      426.61      556.92    454.76 o 
  20   8  10      185.64     -712.27    853.59 o 
  21   8  10       58.17       75.35    459.96 o 
 -24   9  10        0.12     -125.04    451.64 o 
 -23   9  10      724.41      -44.37    449.66 o 
 -22   9  10      208.38      276.41    434.92 o 
 -21   9  10      485.67      501.25    583.71 o 
 -20   9  10     1997.41     2388.13    575.11 o 
 -19   9  10       35.18       35.20    408.23 o 
 -18   9  10     4440.45     5279.10   1060.72 o 
 -17   9  10     2366.36     1769.58    487.87 o 
 -16   9  10     3179.25     1740.26    960.29 o 
 -15   9  10     4569.66     3860.90    605.79 o 
 -14   9  10     1599.18     1572.12    476.10 o 
 -13   9  10     5275.12     5033.21    663.83 o 
 -12   9  10      226.00      135.77    492.70 o 
 -11   9  10     4918.28     5437.62   1434.16 o 
 -10   9  10        9.74      354.90    367.96 o 
  -9   9  10     3673.20     5031.15    631.48 o 
  -8   9  10      131.99      245.81    285.96 o 
  -7   9  10     2141.22     2179.26    396.31 o 
  -6   9  10     1120.76     1560.72    350.61 o 
  -5   9  10      403.42      678.14    386.02 o 
  -4   9  10     1631.95      949.22    405.63 o 
  -3   9  10     1011.08     1355.61    542.91 o 
  -2   9  10     1876.56      913.48    546.05 o 
  -1   9  10     4568.78     4946.93    636.86 o 
   0   9  10     2232.13     1649.28    459.33 o 
   1   9  10     7103.07     7446.53    768.86 o 
   2   9  10     1949.91     1959.94    612.86 o 
   3   9  10    10730.69    11662.07    738.95 o 
   4   9  10      958.58     1356.10    393.42 o 
   5   9  10     9768.31    12600.44    802.44 o 
   6   9  10      558.00      759.29    432.29 o 
   7   9  10     8111.96     9712.65    862.52 o 
   8   9  10       37.17      373.18    384.07 o 
   9   9  10     4201.49     4606.85   1082.68 o 
  10   9  10      120.55      556.88    436.73 o 
  11   9  10      611.93      824.20    447.19 o 
  12   9  10      131.66     -310.63    383.42 o 
  13   9  10       73.60     -242.32    388.67 o 
  14   9  10      231.77      314.18    428.12 o 
  15   9  10      658.47      363.46    414.80 o 
  16   9  10      963.20     1132.42    474.99 o 
 -16  10  10     1111.75      657.15    488.59 o 
 -15  10  10     1528.95     1253.96   1038.75 o 
 -14  10  10     2962.65     2831.11    613.84 o 
 -13  10  10      539.37      537.92    489.56 o 
 -12  10  10     4116.69     3577.87    809.66 o 
 -11  10  10       44.85       43.16    369.27 o 
 -10  10  10     6217.29     5797.65   1183.11 o 
  -9  10  10      793.36     1053.15    459.20 o 
  -8  10  10     3546.91     3200.98    884.98 o 
  -7  10  10     2234.17     2905.99    878.70 o 
  -6  10  10     1643.97      776.06   1129.76 o 
  -5  10  10     1976.40     2072.36    554.49 o 
  -4  10  10     1248.59      953.02    668.44 o 
  -3  10  10     3101.06     2540.44    550.46 o 
  -2  10  10       33.15     -377.90    377.90 o 
  -1  10  10     5249.98     5479.06    707.87 o 
   0  10  10      828.42     1873.04    527.22 o 
   1  10  10     4767.88     5516.85    664.27 o 
   2  10  10     2754.10     4082.56    645.68 o 
   3  10  10     2724.42     4150.26    651.27 o 
   4  10  10     6462.84     5647.04    729.57 o 
   5  10  10      451.73      325.95    419.23 o 
   6  10  10     7509.94     5508.87    730.88 o 
   7  10  10      158.26      399.92    432.29 o 
   8  10  10     3696.63     4163.39    910.08 o 
   9  10  10      725.33     1474.17    522.56 o 
 -41   1  11     1894.67     1481.24    501.51 o 
 -40   1  11      106.20       84.73    359.49 o 
 -39   1  11     2707.55     1720.77    497.50 o 
 -38   1  11       43.69      661.62    385.81 o 
 -37   1  11      863.65     1109.50    621.37 o 
 -36   1  11        0.29        3.27    328.33 o 
 -35   1  11       13.62      215.97    276.50 o 
 -34   1  11       12.53       88.49    353.42 o 
 -33   1  11      432.29      268.81    263.63 o 
 -32   1  11       66.72       89.58    254.35 o 
 -31   1  11     2041.89     2908.23    378.27 o 
 -30   1  11      114.45      292.07    247.29 o 
 -29   1  11        0.84      229.90    229.92 o 
 -28   1  11      189.56      666.65    243.31 o 
 -27   1  11     1840.25     2422.08    237.81 o 
 -26   1  11      230.52      193.26    245.54 o 
 -25   1  11     4893.84     6174.59    319.90 o 
 -24   1  11      584.14      766.93    169.19 o 
 -23   1  11     7327.94     9113.59    328.85 o 
 -22   1  11      414.89      458.51    132.63 o 
 -21   1  11    11931.11    10423.71    551.09 o 
 -20   1  11      840.20      492.54    140.84 o 
 -19   1  11    21233.80    22765.27    690.64 o 
 -18   1  11      364.47      174.81    109.42 o 
 -17   1  11    11354.05    13813.32    386.62 o 
 -16   1  11      373.45      290.79    117.71 o 
 -15   1  11       31.58      151.24    104.83 o 
 -14   1  11     1465.11     2536.28    163.86 o 
 -13   1  11     2814.42     4754.29    228.94 o 
 -12   1  11     1581.49     1515.82    154.86 o 
 -11   1  11    18780.96    21225.68    507.55 o 
 -10   1  11     2648.14     3517.14    188.07 o 
  -9   1  11    38657.29    48273.13   1268.37 o 
  -8   1  11     7414.60     5922.00    289.21 o 
  -7   1  11    36280.05    37797.11   1022.00 o 
  -6   1  11     4036.07     3554.18    266.93 o 
  -5   1  11    42471.21    45582.45   1397.12 o 
  -4   1  11     6817.61     5697.36    445.68 o 
  -3   1  11    19707.69    18755.31    937.60 o 
  -2   1  11      455.62      205.30    149.32 o 
  -1   1  11     4261.99     4351.48    496.80 o 
   0   1  11      120.54       33.35    149.48 o 
   1   1  11    14514.85    14231.17    530.11 o 
   2   1  11      187.13      148.30    110.23 o 
   3   1  11      930.07     1563.74    165.73 o 
   4   1  11     1538.72     1694.36    176.78 o 
   5   1  11    19246.71    22897.83    676.84 o 
   6   1  11     3891.49     4541.90    261.55 o 
   7   1  11     8638.07     9864.58    391.54 o 
   8   1  11     3912.87     3558.26    246.73 o 
   9   1  11     9113.79     7758.33    420.22 o 
  10   1  11     1541.36     1520.34    233.05 o 
  11   1  11    15366.28    15961.36    632.33 o 
  12   1  11     3310.12     2630.69    393.17 o 
  13   1  11    14593.11    13550.42    518.19 o 
  14   1  11      925.71      873.30    197.45 o 
  15   1  11     6234.60     5476.25    344.00 o 
  16   1  11      311.93      125.60    196.61 o 
  17   1  11     2202.05     2136.64    266.34 o 
  18   1  11        1.29      175.75    200.65 o 
  19   1  11      313.67      694.45    286.53 o 
  20   1  11      305.48      584.78    275.01 o 
  21   1  11      117.27      216.19    266.26 o 
  22   1  11      402.07      329.39    293.32 o 
  23   1  11      548.90      -46.01    262.07 o 
  24   1  11      792.52     1003.37    750.03 o 
  25   1  11     1620.04      782.40    888.11 o 
  26   1  11      937.89     1106.10    457.48 o 
  27   1  11      338.47     1164.28    466.00 o 
  28   1  11      172.38      454.96    432.70 o 
  29   1  11      216.11      303.77    467.83 o 
  30   1  11       24.55     -271.30    394.69 o 
  31   1  11      506.66       76.29    439.57 o 
  32   1  11       91.74      113.86    485.23 o 
  33   1  11      871.81      550.45    512.47 o 
 -41   2  11      561.60     1420.13    470.19 o 
 -40   2  11       96.85       66.02    401.63 o 
 -39   2  11       57.06      693.27    394.32 o 
 -38   2  11      569.38      568.76    338.30 o 
 -37   2  11      838.84      922.36    353.87 o 
 -36   2  11      415.91      378.70    313.47 o 
 -35   2  11     4990.94     5374.63    522.45 o 
 -34   2  11      177.16      263.98    282.32 o 
 -33   2  11    11096.24    13155.89    733.08 o 
 -32   2  11      577.50      882.71    299.34 o 
 -31   2  11     5568.27     7668.14    551.21 o 
 -30   2  11      222.48      253.55    256.64 o 
 -29   2  11     6978.27     7148.85    571.64 o 
 -28   2  11       71.56      162.39    201.40 o 
 -27   2  11    15926.76    17217.74    996.04 o 
 -26   2  11       25.13      -84.61    172.02 o 
 -25   2  11     6222.17     6843.53    398.61 o 
 -24   2  11      203.97       24.01    133.34 o 
 -23   2  11     1719.28     2375.96    221.46 o 
 -22   2  11      420.10      541.82    164.67 o 
 -21   2  11      382.81      636.21    159.99 o 
 -20   2  11     1469.09     1797.39    168.94 o 
 -19   2  11    18903.46    22213.04    557.45 o 
 -18   2  11     4489.73     5184.29    233.81 o 
 -17   2  11    39595.39    43875.96    958.12 o 
 -16   2  11     6494.40     6303.74    315.31 o 
 -15   2  11    30324.15    32960.57   1204.16 o 
 -14   2  11     2087.45     2018.58    168.89 o 
 -13   2  11    52911.81    55767.15   1286.28 o 
 -12   2  11     4020.57     4241.15    234.68 o 
 -11   2  11    52057.39    56611.73   1669.91 o 
 -10   2  11      360.72      399.23    162.67 o 
  -9   2  11    42017.61    54228.93   1643.69 o 
  -8   2  11     1654.13     1409.55    203.07 o 
  -7   2  11    65785.81    69460.75   2056.34 o 
  -6   2  11     3178.36     2071.91    232.59 o 
  -5   2  11     8403.60     9714.49    438.90 o 
  -4   2  11     2489.36     2715.76    360.51 o 
  -3   2  11     1713.04     2226.87    234.69 o 
  -2   2  11     4812.13     6271.33    423.38 o 
  -1   2  11    13530.46    14602.59    579.10 o 
   0   2  11    11210.47     8164.07    413.01 o 
   1   2  11    78594.38    91226.17   2277.62 o 
   2   2  11     7931.48     8320.30    439.13 o 
   3   2  11    63558.82    69979.49   1577.46 o 
   4   2  11     4922.19     3330.46    223.30 o 
   5   2  11    28362.06    28629.50    820.05 o 
   6   2  11      860.16      972.36    171.35 o 
   7   2  11    21356.82    26951.49    794.03 o 
   8   2  11     1111.54      825.08    166.93 o 
   9   2  11    14422.91    14734.22    587.94 o 
  10   2  11       47.04      204.19    158.80 o 
  11   2  11      257.37      139.09    161.11 o 
  12   2  11     2705.30     2802.98    308.95 o 
  13   2  11     3972.88     4897.16    322.36 o 
  14   2  11     5535.70     5203.60    338.57 o 
  15   2  11    14919.87    14916.36    570.57 o 
  16   2  11     9019.66     8112.80    419.75 o 
  17   2  11    23359.71    27617.26    879.18 o 
  18   2  11     4783.21     4494.43    414.67 o 
  19   2  11    18229.48    18491.72    812.57 o 
  20   2  11     3675.51     2841.32    377.92 o 
  21   2  11    14527.51    13764.46    707.03 o 
  22   2  11     2011.62     1591.34    343.86 o 
  23   2  11    12816.55    13044.37    717.04 o 
  24   2  11      601.88      805.31    340.71 o 
  25   2  11     4469.96     4270.48    780.22 o 
  26   2  11       18.42        5.85    394.32 o 
  27   2  11      168.23      551.16    440.77 o 
  28   2  11      185.77      138.21    421.34 o 
  29   2  11        3.40       34.42    416.54 o 
  30   2  11      342.70      327.27    455.04 o 
  31   2  11      439.64      285.37    470.38 o 
  32   2  11      503.40      844.19    520.33 o 
  33   2  11     1095.12      582.64    765.72 o 
 -40   3  11      297.58      686.13    365.57 o 
 -39   3  11     8951.84     9609.19    718.40 o 
 -38   3  11       94.04      517.19    351.48 o 
 -37   3  11     7171.22     7701.13    638.79 o 
 -36   3  11       82.04       89.85    300.72 o 
 -35   3  11     5067.90     6725.71    836.46 o 
 -34   3  11       76.74      165.94    285.43 o 
 -33   3  11     3952.40     4143.73    465.18 o 
 -32   3  11       16.02     -163.86    248.34 o 
 -31   3  11      930.23     1240.35    317.69 o 
 -30   3  11      150.17       94.61    190.58 o 
 -29   3  11      226.02      232.97    221.95 o 
 -28   3  11      156.88      288.73    366.90 o 
 -27   3  11      300.01      791.28    224.04 o 
 -26   3  11      391.54      554.14    220.54 o 
 -25   3  11     7078.76     7607.98    426.22 o 
 -24   3  11     1480.64     1464.31    243.87 o 
 -23   3  11    25054.49    27608.46    871.38 o 
 -22   3  11     1693.87     1840.83    242.21 o 
 -21   3  11    14687.96    15143.17    488.88 o 
 -20   3  11     1152.10     1103.65    217.42 o 
 -19   3  11    19415.34    20645.00    588.70 o 
 -18   3  11      159.69      361.29    138.25 o 
 -17   3  11    24797.33    25965.03    692.83 o 
 -16   3  11      149.84      254.49    126.14 o 
 -15   3  11      452.17      550.23    134.86 o 
 -14   3  11     1005.32      916.23    211.08 o 
 -13   3  11      256.59      -17.06    111.88 o 
 -12   3  11      322.16      307.47    128.59 o 
 -11   3  11     1307.36     1150.37    208.36 o 
 -10   3  11      652.07      593.76    392.62 o 
  -9   3  11    16900.22    20525.62    752.70 o 
  -8   3  11    15630.56    14035.46    573.54 o 
  -7   3  11    77307.12    84217.59   2474.28 o 
  -6   3  11     8408.18     9101.86    441.89 o 
  -5   3  11    55146.48    57180.87   1741.29 o 
  -4   3  11     5892.14     5473.83    459.90 o 
  -3   3  11    38372.18    43256.16   1365.58 o 
  -2   3  11     2643.07     2247.00    249.61 o 
  -1   3  11    54162.79    60928.15   1839.99 o 
   0   3  11      215.33      202.17    169.87 o 
   1   3  11    47421.21    47851.34   1252.28 o 
   2   3  11        4.54     -106.38    106.38 o 
   3   3  11     2157.29     3967.00    223.26 o 
   4   3  11     2146.82     1717.86    169.23 o 
   5   3  11     3857.35     4775.37    248.61 o 
   6   3  11     3260.45     4316.75    327.53 o 
   7   3  11    17344.48    19626.57    635.88 o 
   8   3  11    12147.44    10846.43    444.42 o 
   9   3  11    22760.77    27122.84    825.49 o 
  10   3  11     5678.11     5968.75    631.43 o 
  11   3  11    35574.38    36452.02   1055.67 o 
  12   3  11     7462.03     5609.53    345.11 o 
  13   3  11    22063.54    20140.12    682.74 o 
  14   3  11     2608.90     3037.30    335.13 o 
  15   3  11    31056.38    33614.43   1012.53 o 
  16   3  11     2661.18     2296.40    331.03 o 
  17   3  11    28089.45    29664.74   1106.19 o 
  18   3  11     2911.01     2715.80    367.04 o 
  19   3  11     6070.74     5693.18    519.37 o 
  20   3  11      106.77      108.54    327.99 o 
  21   3  11      172.41     -248.90    248.90 o 
  22   3  11      999.55     1288.69    338.45 o 
  23   3  11     6741.63     7107.51    563.24 o 
  24   3  11     2660.53     1750.73    381.74 o 
  25   3  11    11051.83     9603.47    654.96 o 
  26   3  11     2697.07     3591.66    468.43 o 
  27   3  11     8425.04     8389.68   1512.62 o 
  28   3  11     2975.29     2564.78    563.64 o 
  29   3  11     6085.03     6737.82   1035.61 o 
  30   3  11     1442.58      200.40    470.02 o 
  31   3  11     6154.17     7159.12    846.81 o 
  32   3  11     1272.41     1987.71    844.18 o 
 -39   4  11      327.57      667.22    370.43 o 
 -38   4  11       10.68       75.58    322.11 o 
 -37   4  11     1183.86      980.10    377.71 o 
 -36   4  11       23.18      -92.17    310.33 o 
 -35   4  11     6948.16     7837.21    629.02 o 
 -34   4  11      145.70      561.44    316.54 o 
 -33   4  11    12679.50    14248.58   1040.25 o 
 -32   4  11      355.05      568.69    262.92 o 
 -31   4  11    18194.14    20682.82    789.33 o 
 -30   4  11      379.54      817.95    257.39 o 
 -29   4  11    21506.31    21077.82    928.57 o 
 -28   4  11      770.23      601.79    238.83 o 
 -27   4  11    19547.17    21188.92    765.78 o 
 -26   4  11      369.31      361.51    210.93 o 
 -25   4  11     8836.88     9242.66    561.85 o 
 -24   4  11        4.88     -178.60    178.60 o 
 -23   4  11      769.67     1399.60    248.76 o 
 -22   4  11      102.20       50.90    178.69 o 
 -21   4  11     2777.89     4139.18    324.41 o 
 -20   4  11      628.55      704.33    253.26 o 
 -19   4  11    16769.60    17882.77    633.21 o 
 -18   4  11     3280.37     2541.20    501.67 o 
 -17   4  11    37577.65    38838.44   1083.83 o 
 -16   4  11     5407.07     4415.27    583.36 o 
 -15   4  11    44639.21    47632.69   1283.30 o 
 -14   4  11     3789.43     3831.21    255.69 o 
 -13   4  11    41224.46    44090.31   1192.73 o 
 -12   4  11     5514.69     4703.38    268.71 o 
 -11   4  11    26486.93    26070.64    762.37 o 
 -10   4  11     1909.49     1363.78    190.00 o 
  -9   4  11    16064.06    18821.08    588.26 o 
  -8   4  11      631.20      763.83    142.56 o 
  -7   4  11     9530.00     9541.97    473.96 o 
  -6   4  11      638.03       27.36    163.51 o 
  -5   4  11       81.63       32.74    171.52 o 
  -4   4  11     2632.93     1627.99    238.82 o 
  -3   4  11     6969.57     7277.00    421.58 o 
  -2   4  11     1468.38     1640.59    237.41 o 
  -1   4  11    23297.78    27417.06    955.55 o 
   0   4  11     6008.99     4336.21    343.02 o 
   1   4  11    55334.52    61193.06   1870.74 o 
   2   4  11     6432.57     5803.99    379.58 o 
   3   4  11    43363.19    45322.99   1097.63 o 
   4   4  11     4086.74     3487.04    227.20 o 
   5   4  11    22460.82    25666.82    693.61 o 
   6   4  11     2257.52     1492.05    185.76 o 
   7   4  11    19386.66    18952.01    559.63 o 
   8   4  11      778.64       88.05    168.61 o 
   9   4  11     4255.80     5700.58    348.51 o 
  10   4  11       22.39     -164.99    164.99 o 
  11   4  11       25.53     -166.30    171.31 o 
  12   4  11      488.16      235.48    189.91 o 
  13   4  11     4785.16     6003.49    395.01 o 
  14   4  11      353.76      621.07    212.94 o 
  15   4  11    14573.13    16017.51   1117.20 o 
  16   4  11     5038.92     4501.21    550.27 o 
  17   4  11     4817.93     5589.80    475.28 o 
  18   4  11     1208.05      844.53    292.94 o 
  19   4  11     7468.04     6979.53    538.96 o 
  20   4  11     1134.18      930.08    311.24 o 
  21   4  11    22341.74    22772.75    971.43 o 
  22   4  11     3018.58     2805.88    409.26 o 
  23   4  11    20702.11    20900.94    947.42 o 
  24   4  11     2714.78     1984.30    386.51 o 
  25   4  11     1582.85      619.83    572.88 o 
  26   4  11      316.88      145.99    312.79 o 
  27   4  11      171.88      487.04    343.30 o 
  28   4  11        3.21      521.15    360.05 o 
  29   4  11       30.54      120.17    441.44 o 
  30   4  11        1.64     -925.61    950.88 o 
 -37   5  11     5460.96     6373.77    798.42 o 
 -36   5  11      232.68      417.07    410.16 o 
 -35   5  11     3096.65     2558.32    559.83 o 
 -34   5  11      295.47      305.30    310.06 o 
 -33   5  11      892.78      433.97    349.34 o 
 -32   5  11      915.30      518.15    310.12 o 
 -31   5  11       25.23     -114.15    272.10 o 
 -30   5  11      605.00      372.56    288.58 o 
 -29   5  11       57.87      762.32    301.96 o 
 -28   5  11      220.86      298.61    267.78 o 
 -27   5  11     2528.78     3570.19    363.01 o 
 -26   5  11       54.09       -0.66    217.55 o 
 -25   5  11    10766.85    12892.49    597.14 o 
 -24   5  11      253.06      388.37    224.33 o 
 -23   5  11    19361.42    20092.13    736.15 o 
 -22   5  11     1235.53     1560.03    261.45 o 
 -21   5  11    24131.00    26198.18    992.03 o 
 -20   5  11     2760.87     1440.01    367.23 o 
 -19   5  11    19685.82    20954.21   1073.77 o 
 -18   5  11     3920.23     3988.74    602.54 o 
 -17   5  11    10623.47    12745.55    776.06 o 
 -16   5  11     5891.13     5915.95    557.08 o 
 -15   5  11     2966.60     3128.72    329.43 o 
 -14   5  11     3381.50     2648.31    301.98 o 
 -13   5  11        5.70       40.15    187.56 o 
 -12   5  11      478.19      644.73    319.13 o 
 -11   5  11    12404.50    11684.95    556.87 o 
 -10   5  11      177.32      123.95    205.26 o 
  -9   5  11    17076.70    18042.28    723.67 o 
  -8   5  11      101.92      -35.86    180.02 o 
  -7   5  11    21743.28    26230.76    952.69 o 
  -6   5  11     1407.62      884.25    230.69 o 
  -5   5  11    36990.80    39013.18   1295.15 o 
  -4   5  11     4649.88     4209.72    349.36 o 
  -3   5  11    20202.31    21933.76    832.29 o 
  -2   5  11     2587.77     2428.67    292.21 o 
  -1   5  11    14230.38    15343.33    641.15 o 
   0   5  11     2649.83     2255.16    285.35 o 
   1   5  11    11953.96    14069.53    618.33 o 
   2   5  11     5649.44     5046.46    373.05 o 
   3   5  11     2711.48     3216.92    281.60 o 
   4   5  11     2718.06     2928.56    292.61 o 
   5   5  11       41.86      269.12    184.10 o 
   6   5  11       77.35      151.76    149.22 o 
   7   5  11     6686.45     8017.76    415.77 o 
   8   5  11     1790.57     1585.40    236.29 o 
   9   5  11    15853.28    18655.96    941.26 o 
  10   5  11     1252.49     1531.97    243.33 o 
  11   5  11    18138.79    20080.36    708.93 o 
  12   5  11     5642.40     5095.94    361.71 o 
  13   5  11    12300.54    14299.08   1017.48 o 
  14   5  11     3034.37     2101.15    331.46 o 
  15   5  11    17391.85    19201.39    862.05 o 
  16   5  11     2778.77     2591.31    360.88 o 
  17   5  11     8997.31     9377.08    781.07 o 
  18   5  11     5989.52     4362.55    608.12 o 
  19   5  11     4112.71     3819.48    450.11 o 
  20   5  11     1897.78     1030.08    593.05 o 
  21   5  11       20.38      490.69    308.03 o 
  22   5  11      100.90        3.69    316.79 o 
  23   5  11     5198.95     5610.39    591.92 o 
  24   5  11      577.40      873.79    357.69 o 
  25   5  11     9185.37     9629.53    940.53 o 
  26   5  11      861.38     1236.85    392.50 o 
  27   5  11     6958.02     5965.18    604.01 o 
  28   5  11     1467.98     1547.59    432.75 o 
  29   5  11     7008.27     6612.88    660.99 o 
 -35   6  11     3084.94     3719.70    909.29 o 
 -34   6  11      161.12      894.96    368.55 o 
 -33   6  11     5799.27     5003.38    567.57 o 
 -32   6  11      218.66      527.03    343.81 o 
 -31   6  11     7722.04     7717.71    649.59 o 
 -30   6  11      207.64      464.77    344.62 o 
 -29   6  11     7539.05     8137.18    641.38 o 
 -28   6  11      379.24      537.24    388.19 o 
 -27   6  11     5422.90     5540.21    547.77 o 
 -26   6  11     1065.60      963.50    326.07 o 
 -25   6  11     3900.05     4315.84    975.98 o 
 -24   6  11     2165.72     2721.45    495.03 o 
 -23   6  11        1.77     -283.15    283.15 o 
 -22   6  11     3215.55     3238.17    520.33 o 
 -21   6  11     3141.14     2484.06    482.56 o 
 -20   6  11     2422.51     1106.60    392.75 o 
 -19   6  11     7157.18     8973.31    739.73 o 
 -18   6  11      154.28      435.62    337.79 o 
 -17   6  11    12781.58    14409.39    896.37 o 
 -16   6  11       60.17     -275.23    275.23 o 
 -15   6  11    19192.54    20584.45   2272.07 o 
 -14   6  11        3.42      240.23    205.87 o 
 -13   6  11    13760.46    14075.84    647.46 o 
 -12   6  11     1562.64     1331.37    267.09 o 
 -11   6  11     7469.64     7655.14    488.11 o 
 -10   6  11     3062.31     3006.98    449.14 o 
  -9   6  11     4454.28     4790.06    396.68 o 
  -8   6  11     4737.46     4845.48    405.47 o 
  -7   6  11       14.93      -17.48    193.43 o 
  -6   6  11     6104.33     5659.82    423.02 o 
  -5   6  11     2178.56     3331.57    354.16 o 
  -4   6  11     4583.06     5236.28    411.50 o 
  -3   6  11     9697.76    11003.09    579.45 o 
  -2   6  11     3803.16     4306.07    380.21 o 
  -1   6  11    14550.20    18155.53    749.55 o 
   0   6  11      971.23     1235.37    270.36 o 
   1   6  11    20398.01    22997.73    884.06 o 
   2   6  11       92.75      560.17    226.86 o 
   3   6  11    26861.61    27978.65    887.67 o 
   4   6  11     4255.90     3573.36    392.94 o 
   5   6  11    25355.93    26437.16   1023.72 o 
   6   6  11     5941.09     4958.67    439.54 o 
   7   6  11    12871.73    12974.55    663.10 o 
   8   6  11     6423.38     5943.10    622.97 o 
   9   6  11     2289.56     3348.32    387.13 o 
  10   6  11     5904.64     4514.38    442.66 o 
  11   6  11        1.59      483.45    341.65 o 
  12   6  11     3988.29     4319.55    572.82 o 
  13   6  11     4316.67     5158.48    610.13 o 
  14   6  11     3541.89     4318.00    590.07 o 
  15   6  11     5569.84     7309.63   1779.37 o 
  16   6  11     1706.21     2195.41    787.69 o 
  17   6  11     3968.16     3417.10    872.42 o 
  18   6  11       82.34      937.88    677.85 o 
  19   6  11     8273.71     9643.85    847.32 o 
  20   6  11     1533.80     1790.70    493.64 o 
  21   6  11    10153.85    10622.34    911.96 o 
  22   6  11     2877.84     2400.96    991.68 o 
  23   6  11     4175.80     5537.94    738.45 o 
  24   6  11     2459.47     1562.37    548.39 o 
  25   6  11      267.08      175.74    446.01 o 
  26   6  11     1995.23     2049.80    652.75 o 
  27   6  11        8.40      -43.50    477.08 o 
 -32   7  11     1827.27     1415.54    529.03 o 
 -31   7  11      460.32      450.44    451.91 o 
 -30   7  11     4256.37     2493.32    606.81 o 
 -29   7  11     1128.90      556.66    447.42 o 
 -28   7  11     2939.15     2477.35    577.02 o 
 -27   7  11     2112.40     1697.24    523.64 o 
 -26   7  11      892.55      781.42    431.62 o 
 -25   7  11     3630.65     3542.55    891.25 o 
 -24   7  11      313.30      339.42    394.69 o 
 -23   7  11     7472.44     8373.83    809.94 o 
 -22   7  11       49.82      395.19    369.27 o 
 -21   7  11    10566.16    12187.88   2479.19 o 
 -20   7  11     1291.04     1271.93    407.15 o 
 -19   7  11     3314.22     3539.96    561.30 o 
 -18   7  11     4267.23     4067.12    573.68 o 
 -17   7  11      433.79      484.00    339.93 o 
 -16   7  11     6825.18     6390.52    660.56 o 
 -15   7  11        5.45     -187.67    266.28 o 
 -14   7  11     6124.58     5768.72   1352.57 o 
 -13   7  11      194.13      122.95    323.16 o 
 -12   7  11     4745.66     3989.60    660.32 o 
 -11   7  11     2282.23     1330.73    295.90 o 
 -10   7  11     4377.94     3533.39    619.80 o 
  -9   7  11     5015.73     6200.51    479.76 o 
  -8   7  11     2424.40     2586.79    348.25 o 
  -7   7  11    17752.21    19130.87    821.74 o 
  -6   7  11      583.08     1304.59    289.17 o 
  -5   7  11    17965.20    17333.12    764.06 o 
  -4   7  11      711.43      340.76    249.12 o 
  -3   7  11     2133.71     2100.88    394.58 o 
  -2   7  11     4413.94     3291.16    444.35 o 
  -1   7  11      194.25      680.44    256.63 o 
   0   7  11    10550.56    10430.33    586.23 o 
   1   7  11      134.50     1533.96    393.12 o 
   2   7  11    13279.62    13110.38    865.29 o 
   3   7  11     2875.85     3075.18    396.51 o 
   4   7  11     9782.87    10623.57    643.94 o 
   5   7  11     6575.66     8542.25    583.94 o 
   6   7  11     3465.22     4537.48    503.07 o 
   7   7  11     7244.43     9068.15    958.33 o 
   8   7  11      981.61     1506.20    329.94 o 
   9   7  11     6518.65     7195.82    707.87 o 
  10   7  11      452.12      762.95    375.45 o 
  11   7  11     3191.88     4187.81    601.06 o 
  12   7  11      501.68      543.98    442.49 o 
  13   7  11     1348.89     1258.09    430.65 o 
  14   7  11     3471.97     2937.70    611.95 o 
  15   7  11      571.50     1129.60    684.13 o 
  16   7  11     5726.08     4852.71    652.36 o 
  17   7  11       32.71     1092.10    451.90 o 
  18   7  11     5824.62     4923.25    688.32 o 
  19   7  11       58.39       15.95    394.97 o 
  20   7  11     4703.51     4364.01   1245.87 o 
  21   7  11      589.23     1062.59    481.56 o 
  22   7  11     2495.55     2805.94    602.80 o 
  23   7  11     2362.83     1660.91    662.16 o 
  24   7  11      366.56      428.51    458.06 o 
 -28   8  11      626.16       47.04    409.90 o 
 -27   8  11      114.24      392.78    395.05 o 
 -26   8  11     2636.57     1448.78    583.71 o 
 -25   8  11      465.13     -310.94    405.35 o 
 -24   8  11     5065.32     4973.91    718.48 o 
 -23   8  11     1208.87      934.89    471.84 o 
 -22   8  11     8620.10     7782.89   1007.37 o 
 -21   8  11     1946.85     2877.58    569.09 o 
 -20   8  11     9183.94     8174.33   1399.64 o 
 -19   8  11     2392.92     2603.97    539.22 o 
 -18   8  11     5628.46     4994.30    659.49 o 
 -17   8  11     1707.14     1529.95    464.42 o 
 -16   8  11     2726.64     2135.04    484.14 o 
 -15   8  11     1058.79      807.89    872.42 o 
 -14   8  11      362.26      -57.90    326.00 o 
 -13   8  11      793.58     1172.25    405.92 o 
 -12   8  11     2267.21     1882.05    431.33 o 
 -11   8  11       19.10      -19.66    327.19 o 
 -10   8  11     7259.04     5798.89    489.58 o 
  -9   8  11      576.31     1170.48    312.74 o 
  -8   8  11    11030.91    11932.52    669.11 o 
  -7   8  11      521.48     1257.82    319.21 o 
  -6   8  11    12430.77    12737.56    686.18 o 
  -5   8  11      945.14     2041.08    377.53 o 
  -4   8  11     8214.14     7364.52    533.71 o 
  -3   8  11     6066.68     7185.48    737.96 o 
  -2   8  11     5933.31     7010.26    663.40 o 
  -1   8  11     7272.35     8447.25    729.98 o 
   0   8  11     2348.04     2382.34    472.52 o 
   1   8  11     2924.01     2519.96    473.62 o 
   2   8  11       61.31     -239.56    239.56 o 
   3   8  11      675.34      481.68    291.96 o 
   4   8  11     3882.36     2823.23    416.34 o 
   5   8  11       38.82       89.95    305.24 o 
   6   8  11     5667.82     4615.37    772.75 o 
   7   8  11        9.04      187.84    336.51 o 
   8   8  11     5854.14     5834.44    691.66 o 
   9   8  11      193.36      717.40    378.37 o 
  10   8  11     6432.32     6175.67    707.62 o 
  11   8  11      518.97      176.88    385.73 o 
  12   8  11     5713.76     6362.68    725.38 o 
  13   8  11     1429.21     1233.39    640.20 o 
  14   8  11     4420.86     4994.72    683.08 o 
  15   8  11     1570.93     1687.99    522.79 o 
  16   8  11     1899.95     2019.78    538.78 o 
  17   8  11      603.30      294.96    699.82 o 
  18   8  11      331.14      475.07    443.24 o 
  19   8  11      180.50      559.57    800.24 o 
  20   8  11      129.55      103.88    432.49 o 
 -23   9  11      428.27      577.64    459.33 o 
 -22   9  11      218.49     -167.22    571.15 o 
 -21   9  11      788.89     1177.98    580.57 o 
 -20   9  11      483.47      504.27    444.03 o 
 -19   9  11     1783.08     2627.06    589.69 o 
 -18   9  11     3380.26     2693.17    563.43 o 
 -17   9  11     1878.50     3264.66    615.70 o 
 -16   9  11     5684.49     5656.76    753.17 o 
 -15   9  11      766.72      628.43    422.67 o 
 -14   9  11     7689.88     6820.96    746.63 o 
 -13   9  11      132.29      861.21    416.90 o 
 -12   9  11     6813.38     6766.79    738.72 o 
 -11   9  11        8.13      524.08    618.23 o 
 -10   9  11     4737.69     4950.94    800.24 o 
  -9   9  11      647.29      518.49    401.12 o 
  -8   9  11     3381.32     3534.24    446.20 o 
  -7   9  11     1410.30     1908.28    386.16 o 
  -6   9  11     1777.45     2296.01    378.45 o 
  -5   9  11      665.99      295.45    390.50 o 
  -4   9  11       12.07      144.67    354.97 o 
  -3   9  11     1082.46     1355.98    944.60 o 
  -2   9  11     2807.69     2623.79    687.27 o 
  -1   9  11     1746.35     2483.55    523.47 o 
   0   9  11     7213.02     8653.25    903.81 o 
   1   9  11      973.71     1518.90    488.19 o 
   2   9  11    11929.89    10364.08   1257.86 o 
   3   9  11      657.18      984.67    349.69 o 
   4   9  11    11124.33     9959.78   1143.34 o 
   5   9  11      302.99     1159.77    790.83 o 
   6   9  11     9455.22     7293.77    787.68 o 
   7   9  11       61.84      677.85    426.06 o 
   8   9  11     7038.03     5967.63    727.48 o 
   9   9  11       91.34      121.94    371.53 o 
  10   9  11     2057.65     1402.54    470.73 o 
  11   9  11       48.42      488.12    422.67 o 
  12   9  11        1.05      166.63    417.11 o 
  13   9  11       89.94      -36.44    397.58 o 
  14   9  11      393.27      894.97    731.20 o 
  15   9  11      331.07      221.86    458.04 o 
 -16  10  11     1429.22     1303.70   1151.72 o 
 -15  10  11     1378.51     1720.29    559.20 o 
 -14  10  11       58.10      154.62    417.73 o 
 -13  10  11     2651.84     3382.55    737.48 o 
 -12  10  11      235.85      737.70    574.29 o 
 -11  10  11     4222.01     5436.30    750.89 o 
 -10  10  11     1669.92     1960.68   1421.61 o 
  -9  10  11     4253.73     7437.57   1223.90 o 
  -8  10  11     4087.02     5874.74   1104.65 o 
  -7  10  11     2218.76      979.12    765.72 o 
  -6  10  11     4484.81     4599.04    669.05 o 
  -5  10  11     1042.10      976.54    481.07 o 
  -4  10  11     2815.68     2101.24    844.18 o 
  -3  10  11       52.82      389.55    498.98 o 
  -2  10  11     4016.39     4090.34    680.99 o 
  -1  10  11      274.19     1140.22    471.89 o 
   0  10  11     4734.03     5526.86    730.84 o 
   1  10  11     1245.32     1445.78    417.45 o 
   2  10  11     1691.67     1760.20    441.97 o 
   3  10  11     4070.26     4539.61    697.90 o 
   4  10  11       31.15      575.00    444.69 o 
   5  10  11     6263.68     8599.57   1010.50 o 
   6  10  11      223.30      482.82    444.05 o 
   7  10  11     3420.60     3189.44    613.22 o 
 -41   0  12     3576.21     3527.35    866.15 o 
 -40   0  12     7235.02     7858.09   1117.20 o 
 -39   0  12     4600.56     4537.86    891.25 o 
 -38   0  12     7770.22     6069.30    966.57 o 
 -37   0  12     5894.60     7512.88   1010.50 o 
 -36   0  12     8821.81     8943.91   1085.82 o 
 -35   0  12     5264.63     4619.45    828.49 o 
 -34   0  12     6661.03     5623.68    866.15 o 
 -33   0  12     1713.24      828.49    495.84 o 
 -32   0  12     2952.51     1178.60   1016.78 o 
 -31   0  12      258.94     -206.89    225.21 o 
 -30   0  12       99.84      203.36    276.16 o 
 -29   0  12      498.67      -34.52    248.53 o 
 -28   0  12     4862.30     5483.82    517.02 o 
 -27   0  12     4411.16     4046.38    699.82 o 
 -26   0  12    17499.57    15392.03    814.31 o 
 -25   0  12    10269.86     9399.88    708.10 o 
 -24   0  12    18921.94    20513.76    774.75 o 
 -23   0  12    16626.30    17454.78    831.92 o 
 -22   0  12    43042.55    45059.26   1419.20 o 
 -21   0  12    27451.08    29428.04    995.22 o 
 -20   0  12    82392.23    85338.61   2486.87 o 
 -19   0  12    28952.11    27520.79    932.41 o 
 -18   0  12    34836.58    39488.63   1247.44 o 
 -17   0  12     5354.24     5222.55    405.20 o 
 -16   0  12     1027.97      658.07    166.94 o 
 -15   0  12       41.06      202.26    203.01 o 
 -14   0  12      453.46      475.84    248.81 o 
 -13   0  12     2872.22     1757.85    492.70 o 
 -12   0  12    61590.22    54055.48   1603.95 o 
 -11   0  12    41796.59    47341.07   1731.96 o 
 -10   0  12   196758.30   217888.41   7396.72 o 
  -9   0  12    65579.55    63576.48   5444.80 o 
  -8   0  12   186358.13   203944.47   6939.49 o 
  -7   0  12    50004.67    40485.35   2548.23 o 
  -6   0  12    90463.01    87452.58   4349.56 o 
  -5   0  12    27997.14    23073.48   1735.43 o 
  -4   0  12   117474.87   114462.67   3986.29 o 
  -3   0  12    51738.13    31686.90   1215.06 o 
  -2   0  12   130804.73   129200.56   8215.84 o 
  -1   0  12     8290.22     8440.94   1041.89 o 
   0   0  12      191.27     1829.37    360.89 o 
   1   0  12     1872.42     2042.93    248.74 o 
   2   0  12    24421.20    31107.37   1343.15 o 
   3   0  12     8652.85     8063.83    888.11 o 
   4   0  12    20221.42    19120.99   1732.29 o 
   5   0  12     3538.48     4098.80    344.81 o 
   6   0  12    16203.89    17982.12    803.45 o 
   7   0  12     4481.49     1136.37   1073.27 o 
   8   0  12    11682.63     6985.66    633.92 o 
   9   0  12     4363.49     4698.19    403.89 o 
  10   0  12    24858.56    28531.17   1189.01 o 
  11   0  12     6201.70     5717.31    459.33 o 
  12   0  12    29102.76    25565.57   1118.30 o 
  13   0  12     6687.25     5061.74    459.20 o 
  14   0  12    19033.54    20012.53    958.63 o 
  15   0  12     2735.61     2071.29    960.29 o 
  16   0  12     7760.83     8194.23    610.72 o 
  17   0  12      739.40      518.35    290.93 o 
  18   0  12     4179.80     4482.62    489.48 o 
  19   0  12      344.91      -94.38    288.00 o 
  20   0  12       22.59     -186.70    310.54 o 
  21   0  12      466.61      436.19    389.14 o 
  22   0  12     6087.80     6100.69    910.08 o 
  23   0  12     2294.34      815.94    583.71 o 
  24   0  12    12035.95    12320.62   1267.84 o 
  25   0  12     1228.06     1606.77    659.02 o 
  26   0  12     5836.66     7010.77   1048.16 o 
  27   0  12     1397.07     1324.33    671.58 o 
  28   0  12    11987.61    10808.01   1324.33 o 
  29   0  12     1508.55     1726.02    765.72 o 
  30   0  12     9298.53     9872.82   1318.05 o 
  31   0  12      789.46     1110.93    746.89 o 
  32   0  12     4014.12     5692.72   1148.59 o 
 -41   1  12       38.50     -241.29    378.97 o 
 -40   1  12       30.82      204.14    397.19 o 
 -39   1  12      133.62     -275.91    335.05 o 
 -38   1  12      374.66      397.12    374.84 o 
 -37   1  12      346.54      -76.48    467.59 o 
 -36   1  12      621.95      342.07    293.21 o 
 -35   1  12     1185.89     1209.25    341.67 o 
 -34   1  12     4716.97     4720.08    467.47 o 
 -33   1  12     6135.95     5530.92    482.88 o 
 -32   1  12    18393.20    17596.36    895.85 o 
 -31   1  12    12986.90    12538.05    935.91 o 
 -30   1  12    23811.23    21701.87    895.04 o 
 -29   1  12     9083.05     8114.54    444.57 o 
 -28   1  12    14346.66    15679.88    599.91 o 
 -27   1  12     3710.63     3617.29    271.34 o 
 -26   1  12     4102.42     5069.16    302.62 o 
 -25   1  12     1180.70     1261.36    190.72 o 
 -24   1  12     2369.14     3020.29    242.12 o 
 -23   1  12      528.16      327.97    143.38 o 
 -22   1  12     2375.81     3181.29    328.17 o 
 -21   1  12      202.57      133.22    109.33 o 
 -20   1  12     2034.70     1563.97    178.83 o 
 -19   1  12     7075.29     6273.97    283.05 o 
 -18   1  12    30431.62    29069.38    686.35 o 
 -17   1  12    12252.55    12882.54    375.22 o 
 -16   1  12    31473.38    31648.68    725.36 o 
 -15   1  12    19031.57    17344.67    452.52 o 
 -14   1  12    39466.02    37761.79    910.14 o 
 -13   1  12    12598.28    11114.09    328.01 o 
 -12   1  12    29617.38    32444.49    726.28 o 
 -11   1  12    11511.34     7599.33    286.26 o 
 -10   1  12    47478.11    41887.79    990.30 o 
  -9   1  12    10702.31    12086.49    680.35 o 
  -8   1  12    45299.25    49415.87   1306.01 o 
  -7   1  12     6586.95     3865.94    474.80 o 
  -6   1  12    15186.72    15861.28    613.25 o 
  -5   1  12      263.10      649.36    190.30 o 
  -4   1  12    14520.71    20793.93    821.02 o 
  -3   1  12       36.37       86.53    153.21 o 
  -2   1  12     1445.76     1912.41    227.78 o 
  -1   1  12    18279.52    16652.19    541.88 o 
   0   1  12   103396.42   102764.87   4747.07 o 
   1   1  12    22289.52    19813.75   1281.35 o 
   2   1  12    29558.44    27602.05    901.86 o 
   3   1  12     6397.19     4301.12    505.00 o 
   4   1  12    31188.18    28134.30    798.01 o 
   5   1  12    11088.91    10298.97    393.52 o 
   6   1  12    64055.60    65634.23   1682.96 o 
   7   1  12     9136.89     8330.30    376.86 o 
   8   1  12    23615.11    23990.25    875.12 o 
   9   1  12      470.26      247.85    158.84 o 
  10   1  12       50.80      -12.25    169.41 o 
  11   1  12      359.31       22.17    179.37 o 
  12   1  12      335.82      288.02    176.94 o 
  13   1  12      828.86     1033.34    212.42 o 
  14   1  12     3399.16     4049.48    373.24 o 
  15   1  12     3490.78     3491.98    294.35 o 
  16   1  12    19332.84    18978.90    673.56 o 
  17   1  12     6026.48     5134.40    440.28 o 
  18   1  12    34057.95    31820.10    986.72 o 
  19   1  12     6919.64     5912.05    388.50 o 
  20   1  12    33529.47    35254.14   1265.86 o 
  21   1  12     5202.84     5205.17    484.23 o 
  22   1  12    16809.41    20647.78    893.97 o 
  23   1  12     1474.60     1617.51    344.24 o 
  24   1  12    12131.52    11910.38    916.36 o 
  25   1  12     1245.67     1368.81    458.04 o 
  26   1  12     8559.78     9086.66   1201.94 o 
  27   1  12       85.67      320.10    408.31 o 
  28   1  12       67.95     -233.38    593.12 o 
  29   1  12      180.75     -174.28    437.69 o 
  30   1  12      640.24      675.43    486.68 o 
  31   1  12      287.51     -197.38    450.32 o 
  32   1  12     1779.84      699.31    540.58 o 
 -41   2  12     1714.80     1474.09   1352.57 o 
 -40   2  12     3680.00     3298.03    609.65 o 
 -39   2  12     2423.81     1597.00    398.20 o 
 -38   2  12     3990.03     3220.56    456.74 o 
 -37   2  12     1642.41     1403.66    581.92 o 
 -36   2  12     1919.11     1376.14    491.53 o 
 -35   2  12        8.66      142.62    287.53 o 
 -34   2  12      659.66      991.59    327.14 o 
 -33   2  12      132.61      800.46    295.53 o 
 -32   2  12      876.91     1087.00    305.33 o 
 -31   2  12       27.54     -100.99    244.06 o 
 -30   2  12      356.75      419.42    261.39 o 
 -29   2  12      739.67      675.02    226.16 o 
 -28   2  12     1648.20     1289.57    251.93 o 
 -27   2  12     6139.84     5518.00    416.73 o 
 -26   2  12     9362.25     8828.96    894.72 o 
 -25   2  12     7553.14     7039.37    455.68 o 
 -24   2  12     7473.84     8443.40    460.84 o 
 -23   2  12     6774.16     5830.56    302.59 o 
 -22   2  12     9682.40     9417.57    381.75 o 
 -21   2  12     4003.11     3733.13    219.65 o 
 -20   2  12    17872.71    17774.02    482.18 o 
 -19   2  12      856.38      750.54    145.49 o 
 -18   2  12     7570.38     7580.09    288.86 o 
 -17   2  12      107.50      117.92    109.21 o 
 -16   2  12      783.77     1117.63    247.94 o 
 -15   2  12       13.64      -54.48     97.21 o 
 -14   2  12     1123.43      723.15    123.16 o 
 -13   2  12     4577.05     4811.90    256.92 o 
 -12   2  12    10363.49    10255.77    880.20 o 
 -11   2  12    17255.64    16594.48    680.60 o 
 -10   2  12    39315.34    38238.06   1225.65 o 
  -9   2  12     9783.68     9726.46    678.56 o 
  -8   2  12     5195.96     5685.90    349.52 o 
  -7   2  12     4950.30     4505.99    529.50 o 
  -6   2  12      527.72      240.63    166.61 o 
  -5   2  12     7557.29     7968.12    408.32 o 
  -4   2  12    56961.28    56458.16   1720.77 o 
  -3   2  12    17655.87    14916.64   1376.38 o 
  -2   2  12    73614.45    77948.37   2295.72 o 
  -1   2  12     2272.75     1889.36    244.24 o 
   0   2  12     7985.71     8891.06    493.87 o 
   1   2  12      908.13     1365.44    185.80 o 
   2   2  12      204.78      -99.16    127.54 o 
   3   2  12     1862.51     1337.63    167.66 o 
   4   2  12        7.53      149.28    134.68 o 
   5   2  12     2818.50     2903.42    285.37 o 
   6   2  12     4742.64     4859.03    548.08 o 
   7   2  12     6471.85     5946.26    316.87 o 
   8   2  12     8893.82     9213.82    403.09 o 
   9   2  12     7451.15     5806.08    326.21 o 
  10   2  12    23142.37    19626.03    652.09 o 
  11   2  12     6420.01     4253.03    295.42 o 
  12   2  12    28199.54    32329.51    961.14 o 
  13   2  12     3223.51     2995.24    335.10 o 
  14   2  12    26639.18    28414.61   1118.82 o 
  15   2  12     1716.71      839.55    221.65 o 
  16   2  12    17237.47    18127.45    656.07 o 
  17   2  12      182.45      187.75    224.67 o 
  18   2  12     3817.87     5748.53    514.98 o 
  19   2  12      116.60      184.88    256.87 o 
  20   2  12      414.09     1249.14    332.58 o 
  21   2  12     2587.73     2853.25    453.57 o 
  22   2  12     3422.84     3026.41    406.55 o 
  23   2  12     2888.89     2449.00    394.37 o 
  24   2  12     5839.79     5180.62    506.69 o 
  25   2  12     1196.11     1657.51    495.58 o 
  26   2  12     4753.96     5480.69    680.72 o 
  27   2  12     1176.15     1100.67    464.68 o 
  28   2  12     7111.03     7046.38    785.21 o 
  29   2  12     1188.74      782.44    494.48 o 
  30   2  12     5977.42     7276.47    856.24 o 
  31   2  12      241.49      638.33    589.98 o 
  32   2  12     2837.13     4587.15    775.14 o 
 -40   3  12       99.04      -33.24    328.36 o 
 -39   3  12     1111.68     1003.92    392.36 o 
 -38   3  12      115.01      318.22    313.18 o 
 -37   3  12      853.77      927.70    436.13 o 
 -36   3  12       16.80     -212.95    337.19 o 
 -35   3  12      860.71      480.31    316.11 o 
 -34   3  12      161.56      375.35    299.06 o 
 -33   3  12     1670.76     2201.38    382.20 o 
 -32   3  12     1411.25      926.51    299.46 o 
 -31   3  12     1885.07     1345.60    500.27 o 
 -30   3  12     3372.17     3034.52    388.87 o 
 -29   3  12      735.34      187.95    210.11 o 
 -28   3  12     2637.39     2293.95    295.91 o 
 -27   3  12      200.86      318.06    214.65 o 
 -26   3  12     1378.87     1280.04    243.48 o 
 -25   3  12       19.91      215.20    212.89 o 
 -24   3  12     1674.08     2075.76    269.45 o 
 -23   3  12     1206.62     1472.59    239.38 o 
 -22   3  12     1397.94     1425.62    204.74 o 
 -21   3  12     1520.08     1882.86    307.54 o 
 -20   3  12      199.59      101.37    161.75 o 
 -19   3  12     6515.88     6417.89    330.48 o 
 -18   3  12     8998.94     8949.72    353.71 o 
 -17   3  12    10343.26    10533.83    374.96 o 
 -16   3  12    10089.07    12136.48    406.82 o 
 -15   3  12     2498.30     2622.59    256.65 o 
 -14   3  12     5416.58     4734.33    319.79 o 
 -13   3  12       66.99      172.51    118.50 o 
 -12   3  12      861.89     1010.82    149.63 o 
 -11   3  12     1160.06      548.42    158.46 o 
 -10   3  12     8541.49     8553.42    440.14 o 
  -9   3  12      390.47      700.96    197.38 o 
  -8   3  12    23018.31    26630.90    928.70 o 
  -7   3  12     2793.81     3903.52    307.88 o 
  -6   3  12     3568.83     4482.55    329.48 o 
  -5   3  12     4477.81     4195.80    316.87 o 
  -4   3  12     1423.61     2415.68    272.73 o 
  -3   3  12     3227.63     2865.19    280.49 o 
  -2   3  12     2601.59     2854.03    275.90 o 
  -1   3  12    15080.84    14562.83    655.00 o 
   0   3  12    23292.07    24014.39    862.36 o 
   1   3  12    15102.35    13766.79    472.25 o 
   2   3  12    16569.56    18203.31    790.66 o 
   3   3  12     7781.25     7825.30    314.21 o 
   4   3  12    21576.18    19940.93    564.84 o 
   5   3  12     2981.14     2096.69    212.94 o 
   6   3  12    17187.60    19619.31    639.36 o
[truncated: 378,602 more chars]
